# Supplementary material for: An extra-erythrocyte role of haemoglobin body in chondrocyte hypoxia adaption
Source: Nature. 2023 Oct 4;622(7984):834–41. doi: 10.1038/s41586-023-06611-6 (PMC10600011; doi:10.1038/s41586-023-06611-6)
Supplement: Supplementary file 4 — Microdissection sample mass spectrometry. [file 41586_2023_6611_MOESM4_ESM.xlsx]

## Sheet: R20180400498_XIANWEIQIEGEXIBAO
	Reference	PepCount	UniquePepCount	CoverPercent	MW	PI
	FileScan	Sequence	MH+	Diff(MH+)	Charge	Rank	Score	DeltaScore	ExpectValue	Ions	Reference	DIFF_MODIFIED_CANDIDATE	PI	MissCleavage	Modification	MatchedTIC	NumProteaseTermini	Engine	Tag	Decoy
$1-1	sp|P10854|H2B1M_MOUSE Histone H2B type 1-M OS=Mus musculus GN=Hist1h2bm PE=1 SV=2	4	3	0.1587	13936	10.31
$1-2	sp|Q6ZWY9|H2B1C_MOUSE Histone H2B type 1-C/E/G OS=Mus musculus GN=Hist1h2bc PE=1 SV=3	4	3	0.1587	13906	10.31
$1-3	sp|Q64478|H2B1H_MOUSE Histone H2B type 1-H OS=Mus musculus GN=Hist1h2bh PE=1 SV=3	4	3	0.1587	13920	10.31
$1-4	tr|B2RTK3|B2RTK3_MOUSE Histone H2B OS=Mus musculus GN=Hist1h2bm PE=1 SV=1	4	3	0.1587	13936	10.31
$1-5	sp|Q64525|H2B2B_MOUSE Histone H2B type 2-B OS=Mus musculus GN=Hist2h2bb PE=1 SV=3	4	3	0.1587	13920	10.31
	R20180400498_XIANWEIQIEGEXIBAO,5822	R.EIQTAVR.L	816.457	0.00018	2	1	46.14	0	0.00249	0|0	sp|P10853|H2B1F_MOUSE/sp|P10854|H2B1M_MOUSE/sp|Q8CGP2|H2B1P_MOUSE/sp|Q64475|H2B1B_MOUSE/sp|Q6ZWY9|H2B1C_MOUSE/sp|Q64478|H2B1H_MOUSE/sp|Q64525|H2B2B_MOUSE/sp|P70696|H2B1A_MOUSE/sp|Q8CGP1|H2B1K_MOUSE/tr|Q8CBB6|Q8CBB6_MOUSE/tr|Q921L4|Q921L4_MOUSE/tr|B2RVD5|B2RVD5_MOUSE/tr|B2RTK3|B2RTK3_MOUSE/tr|A0JNS9|A0JNS9_MOUSE/tr|A0JLV3|A0JLV3_MOUSE		6.1	0		0	2	MASCOT		T
	R20180400498_XIANWEIQIEGEXIBAO,7114	R.EIQTAVR.L	816.457	0.00046	2	1	24.69	0	0.348	0|0	sp|P10853|H2B1F_MOUSE/sp|P10854|H2B1M_MOUSE/sp|Q8CGP2|H2B1P_MOUSE/sp|Q64475|H2B1B_MOUSE/sp|Q6ZWY9|H2B1C_MOUSE/sp|Q64478|H2B1H_MOUSE/sp|Q64525|H2B2B_MOUSE/sp|P70696|H2B1A_MOUSE/sp|Q8CGP1|H2B1K_MOUSE/tr|Q8CBB6|Q8CBB6_MOUSE/tr|Q921L4|Q921L4_MOUSE/tr|B2RVD5|B2RVD5_MOUSE/tr|B2RTK3|B2RTK3_MOUSE/tr|A0JNS9|A0JNS9_MOUSE/tr|A0JLV3|A0JLV3_MOUSE		6.1	0		0	2	MASCOT		T
	R20180400498_XIANWEIQIEGEXIBAO,2736	R.IAGEASR.L	703.373	-0.00324	2	1	24.16	0	0.291	0|0	sp|P10854|H2B1M_MOUSE/sp|Q6ZWY9|H2B1C_MOUSE/sp|Q64478|H2B1H_MOUSE/sp|Q64525|H2B2B_MOUSE/tr|B2RTK3|B2RTK3_MOUSE		6	0		0	2	MASCOT		T
	R20180400498_XIANWEIQIEGEXIBAO,2865	R.STITSR.E ! R.STLTSR.S ! K.STLTSR.G	664.362	0.0004	2	1	36.23	0	0.0131	0|0	sp|P10853|H2B1F_MOUSE/sp|P10854|H2B1M_MOUSE/sp|Q8CGP2|H2B1P_MOUSE/sp|Q64524|H2B2E_MOUSE/sp|Q64475|H2B1B_MOUSE/sp|Q6ZWY9|H2B1C_MOUSE/sp|Q64478|H2B1H_MOUSE/sp|Q64525|H2B2B_MOUSE/sp|Q8CGP0|H2B3B_MOUSE/sp|P70696|H2B1A_MOUSE/sp|Q8CGP1|H2B1K_MOUSE/sp|Q9D2U9|H2B3A_MOUSE/tr|Q8CBB6|Q8CBB6_MOUSE/tr|Q921L4|Q921L4_MOUSE/tr|B2RVD5|B2RVD5_MOUSE/tr|B2RTK3|B2RTK3_MOUSE/tr|A0JNS9|A0JNS9_MOUSE/tr|A0JLV3|A0JLV3_MOU…		9.47	0		0	2	MASCOT		T
$2-1	sp|A2ARZ3|FSIP2_MOUSE Fibrous sheath-interacting protein 2 OS=Mus musculus GN=Fsip2 PE=1 SV=3	3	3	0.0023	784848	6.09
	R20180400498_XIANWEIQIEGEXIBAO,9455	K.ETM*TEK.T	754.329	-0.00937	1	1	31.63	0	0.0108	0|0	sp|A2ARZ3|FSIP2_MOUSE		4.53	0	15.994919 Oxidation (M)	0	2	MASCOT		T
	R20180400498_XIANWEIQIEGEXIBAO,3830	K.IDSYK.A ! K.LDSYK.T	625.319	3e-05	2	1	27.93	0	0.129	0|0	sp|A2ARZ3|FSIP2_MOUSE ! sp|Q80X19|COEA1_MOUSE/tr|B7ZNH7|B7ZNH7_MOUSE/tr|K3W4R4|K3W4R4_MOUSE		5.84	0		0	2	MASCOT		T
	R20180400498_XIANWEIQIEGEXIBAO,9859	K.VEIIK.H ! K.VEILK.I ! M.VELIK.R ! K.VELLK.R ! R.VELLK.D ! R.VELLK.K ! K.VELLK.K ! K.VELLK.E	601.392	0.0004	2	1	26.52	0	0.154	0|0	sp|Q9QYX7|PCLO_MOUSE ! sp|Q6A058|ARMX2_MOUSE/tr|Q8BJ81|Q8BJ81_MOUSE/tr|Q8BTE9|Q8BTE9_MOUSE/tr|Q8BJ82|Q8BJ82_MOUSE/tr|Q91VZ8|Q91VZ8_MOUSE/tr|Q8BTE8|Q8BTE8_MOUSE/tr|Q9CS81|Q9CS81_MOUSE ! tr|E0CXE0|E0CXE0_MOUSE ! sp|B2RY04|DOCK5_MOUSE ! sp|A2ARZ3|FSIP2_MOUSE ! sp|Q8CEC5|KBRS1_MOUSE/sp|Q9CR56|KBRS2_MOUSE/tr|F6XZA4|F6XZA4_MOUSE/tr|F7BUB1|F7BUB1_MOUSE ! sp|Q5HZI1|MTUS1_MOUSE/tr|A0A0R4J1L9|A0A0R4J1L9_MO…		5.97	0		0	2	MASCOT		T
$3-1	sp|E9Q557|DESP_MOUSE Desmoplakin OS=Mus musculus GN=Dsp PE=1 SV=1	3	3	0.0066	332908	6.43
$3-2	tr|E9PZW0|E9PZW0_MOUSE Desmoplakin OS=Mus musculus GN=Dsp PE=1 SV=1	3	3	0.0083	261417	6.53
	R20180400498_XIANWEIQIEGEXIBAO,3125	K.VYEAR.L ! K.VYEAR.A	637.33	0.00026	2	1	24.57	0	0.73	0|0	sp|E9Q557|DESP_MOUSE/tr|E9PZW0|E9PZW0_MOUSE ! tr|Q3U043|Q3U043_MOUSE		5.97	0		0	2	MASCOT		T
	R20180400498_XIANWEIQIEGEXIBAO,9915	R.LPVEEAYK.R	948.504	0.00026	2	1	46.26	0	0.0017	0|0	sp|E9Q557|DESP_MOUSE/tr|E9PZW0|E9PZW0_MOUSE		4.53	0		0	2	MASCOT		T
	R20180400498_XIANWEIQIEGEXIBAO,15036	R.LWDLEK.Q	803.43	-0.00084	2	1	20.76	0	0.756	0|0	sp|E9Q557|DESP_MOUSE/tr|E9PZW0|E9PZW0_MOUSE		4.37	0		0	2	MASCOT		T
$4-1	tr|Q3TIJ9|Q3TIJ9_MOUSE Uncharacterized protein OS=Mus musculus GN=Actb PE=2 SV=1	3	3	0.064	41666.3	5.46
$4-2	tr|Q3UIJ3|Q3UIJ3_MOUSE Uncharacterized protein OS=Mus musculus GN=Actc1 PE=2 SV=1	3	3	0.0637	42117.7	5.31
$4-3	tr|Q9QZ83|Q9QZ83_MOUSE Gamma actin-like protein OS=Mus musculus GN=Actg1 PE=2 SV=1	3	3	0.0611	43600.4	5.11
$4-4	tr|Q3UAF6|Q3UAF6_MOUSE Uncharacterized protein OS=Mus musculus GN=Actb PE=2 SV=1	3	3	0.064	41810.4	5.3
$4-5	tr|Q3U804|Q3U804_MOUSE Uncharacterized protein OS=Mus musculus GN=Actb PE=2 SV=1	3	3	0.0642	41799.4	5.9
$4-6	tr|Q3UBP6|Q3UBP6_MOUSE Uncharacterized protein OS=Mus musculus GN=Actb PE=2 SV=1	3	3	0.064	41768.4	5.29
$4-7	tr|Q3UA89|Q3UA89_MOUSE Uncharacterized protein OS=Mus musculus GN=Actb PE=2 SV=1	3	3	0.064	41735.3	5.46
$4-8	tr|Q61272|Q61272_MOUSE Alpha-actin (Aa 40-375) (Fragment) OS=Mus musculus GN=Acta1 PE=2 SV=1	3	3	0.0714	37811.9	5.45
$4-9	tr|Q3UAF7|Q3UAF7_MOUSE Uncharacterized protein OS=Mus musculus GN=Actb PE=2 SV=1	3	3	0.064	41750.3	5.3
$4-10	tr|Q3TG92|Q3TG92_MOUSE Uncharacterized protein OS=Mus musculus GN=Actc1 PE=2 SV=1	3	3	0.0637	42046.5	5.23
$4-11	tr|Q3UBQ4|Q3UBQ4_MOUSE Uncharacterized protein OS=Mus musculus GN=Actb PE=2 SV=1	3	3	0.0642	41764.4	5.78
$4-12	tr|Q3TSB7|Q3TSB7_MOUSE Uncharacterized protein OS=Mus musculus GN=Actg1 PE=2 SV=1	3	3	0.064	41737.3	5.23
$4-13	tr|Q61276|Q61276_MOUSE A-X actin OS=Mus musculus GN=Actb PE=2 SV=1	3	3	0.064	41693.3	5.21
$4-14	tr|Q4KL81|Q4KL81_MOUSE Actin, gamma, cytoplasmic 1 OS=Mus musculus GN=Actg1 PE=2 SV=1	3	3	0.064	41792.4	5.31
$4-15	sp|P68134|ACTS_MOUSE Actin, alpha skeletal muscle OS=Mus musculus GN=Acta1 PE=1 SV=1	3	3	0.0637	42050.6	5.23
$4-16	tr|Q3U939|Q3U939_MOUSE Uncharacterized protein OS=Mus musculus GN=Actb PE=2 SV=1	3	3	0.0642	41771.4	5.9
$4-17	tr|Q3UCF8|Q3UCF8_MOUSE Uncharacterized protein OS=Mus musculus GN=Actb PE=2 SV=1	3	3	0.0642	41730.5	6.03
$4-18	sp|P68033|ACTC_MOUSE Actin, alpha cardiac muscle 1 OS=Mus musculus GN=Actc1 PE=1 SV=1	3	3	0.0637	42018.5	5.23
$4-19	sp|P60710|ACTB_MOUSE Actin, cytoplasmic 1 OS=Mus musculus GN=Actb PE=1 SV=1	3	3	0.064	41736.3	5.29
$4-20	sp|P62737|ACTA_MOUSE Actin, aortic smooth muscle OS=Mus musculus GN=Acta2 PE=1 SV=1	3	3	0.0637	42008.5	5.24
$4-21	sp|P63260|ACTG_MOUSE Actin, cytoplasmic 2 OS=Mus musculus GN=Actg1 PE=1 SV=1	3	3	0.064	41792.4	5.31
$4-22	sp|P63268|ACTH_MOUSE Actin, gamma-enteric smooth muscle OS=Mus musculus GN=Actg2 PE=1 SV=1	3	3	0.0638	41876.4	5.31
$4-23	tr|Q497E4|Q497E4_MOUSE Actin, alpha, cardiac muscle 1 OS=Mus musculus GN=Actc1 PE=2 SV=1	3	3	0.0637	42018.5	5.23
$4-24	tr|Q61275|Q61275_MOUSE Alpha-actin (AA 27-375) (Fragment) OS=Mus musculus GN=Actc1 PE=2 SV=1	3	3	0.0688	39250.6	5.83
$4-25	tr|Q3U122|Q3U122_MOUSE Uncharacterized protein OS=Mus musculus GN=Acta2 PE=2 SV=1	3	3	0.0637	41994.5	5.24
$4-26	tr|Q9CXK3|Q9CXK3_MOUSE Uncharacterized protein OS=Mus musculus GN=Actc1 PE=2 SV=1	3	3	0.0637	41946.5	5.3
$4-27	tr|Q61264|Q61264_MOUSE Skeletal muscle alpha-actin mRNA (Fragment) OS=Mus musculus GN=Acta1 PE=2 SV=1	3	3	0.0714	37728.8	5.35
$4-28	tr|Q3UJ36|Q3UJ36_MOUSE Actin, gamma 2, smooth muscle, enteric, isoform CRA_a OS=Mus musculus GN=Actg2 PE=2 SV=1	3	3	0.0638	41876.4	5.31
$4-29	tr|Q3UAA9|Q3UAA9_MOUSE Uncharacterized protein OS=Mus musculus GN=Actb PE=2 SV=1	3	3	0.064	41678.2	5.29
$4-30	tr|Q3U5R4|Q3U5R4_MOUSE Uncharacterized protein OS=Mus musculus GN=Actb PE=2 SV=1	3	3	0.064	41708.2	5.29
$4-31	tr|B2RRX1|B2RRX1_MOUSE Actin, beta OS=Mus musculus GN=Actb PE=2 SV=1	3	3	0.064	41736.3	5.29
	R20180400498_XIANWEIQIEGEXIBAO,6043	K.DSYVGDEAQSK.R ! R.DSYVGDEAQSK.R ! K.DSYVGDEAQSK.T	1198.52	0.00591	2	1	24.85	0	0.0504	0|0	sp|P62737|ACTA_MOUSE/sp|P60710|ACTB_MOUSE/sp|P63268|ACTH_MOUSE/sp|P63260|ACTG_MOUSE/sp|P68033|ACTC_MOUSE/sp|P68134|ACTS_MOUSE/tr|Q4KL81|Q4KL81_MOUSE/tr|Q3UCF8|Q3UCF8_MOUSE/tr|Q3U939|Q3U939_MOUSE/tr|Q497E4|Q497E4_MOUSE/tr|Q3UAA9|Q3UAA9_MOUSE/tr|Q3UJ36|Q3UJ36_MOUSE/tr|B2RRX1|B2RRX1_MOUSE/tr|Q3UD81|Q3UD81_MOUSE/tr|Q3U5R4|Q3U5R4_MOUSE/tr|Q61264|Q61264_MOUSE/tr|E9Q606|E9Q606_MOUSE/tr|Q3U122|Q3U122_MOU…		4.03	0		0	2	MASCOT		T
	R20180400498_XIANWEIQIEGEXIBAO,8005	K.IIAPPER.K ! R.IIAPPER.D ! R.IIAPPER.K	795.472	-0.0006	2	1	34.82	0	0.0086	0|0	sp|P62737|ACTA_MOUSE/sp|P60710|ACTB_MOUSE/sp|P63268|ACTH_MOUSE/sp|Q8BFZ3|ACTBL_MOUSE/sp|P63260|ACTG_MOUSE/sp|P68033|ACTC_MOUSE/sp|P68134|ACTS_MOUSE/tr|Q4KL81|Q4KL81_MOUSE/tr|Q3UCF8|Q3UCF8_MOUSE/tr|Q3U939|Q3U939_MOUSE/tr|Q497E4|Q497E4_MOUSE/tr|Q3UAA9|Q3UAA9_MOUSE/tr|Q3UJ36|Q3UJ36_MOUSE/tr|B2RRX1|B2RRX1_MOUSE/tr|Q3U5R4|Q3U5R4_MOUSE/tr|Q61264|Q61264_MOUSE/tr|Q3U122|Q3U122_MOUSE/tr|Q61275|Q61275_MOUS…		6	0		0	2	MASCOT		T
	R20180400498_XIANWEIQIEGEXIBAO,8305	R.IDIAGR.D ! R.LDIAGR.D ! R.LDLAGR.D	644.373	0.00026	2	1	22.02	0	0.618	0|0	sp|P61164|ACTZ_MOUSE ! sp|P61161|ARP2_MOUSE/tr|Q5SW83|Q5SW83_MOUSE/tr|Q8BMA4|Q8BMA4_MOUSE ! sp|P62737|ACTA_MOUSE/sp|P60710|ACTB_MOUSE/sp|P63268|ACTH_MOUSE/sp|Q8BFZ3|ACTBL_MOUSE/sp|P63260|ACTG_MOUSE/sp|P68033|ACTC_MOUSE/sp|P68134|ACTS_MOUSE/tr|Q4KL81|Q4KL81_MOUSE/tr|Q3UCF8|Q3UCF8_MOUSE/tr|Q3U939|Q3U939_MOUSE/tr|Q497E4|Q497E4_MOUSE/tr|Q3UAA9|Q3UAA9_MOUSE/tr|Q3UJ36|Q3UJ36_MOUSE/tr|B2RRX1|B2RRX1_MOUS…		5.84	0		0	2	MASCOT		T
$5-1	tr|Q6B822|Q6B822_MOUSE Histone H4 (Fragment) OS=Mus musculus PE=3 SV=1	3	2	0.4186	4915.74	10.92
$5-2	sp|P62806|H4_MOUSE Histone H4 OS=Mus musculus GN=Hist1h4a PE=1 SV=2	3	2	0.1748	11367.2	11.36
$5-3	tr|B2RTM0|B2RTM0_MOUSE Histone H4 OS=Mus musculus GN=Hist2h4 PE=1 SV=1	3	2	0.1748	11367.2	11.36
	R20180400498_XIANWEIQIEGEXIBAO,18623	K.VFLENVIR.D	989.578	-0.00127	2	1	20.37	0	0.41	0|0	sp|P62806|H4_MOUSE/tr|B2RTM0|B2RTM0_MOUSE/tr|Q6B822|Q6B822_MOUSE/tr|Q61667|Q61667_MOUSE		5.97	0		0	2	MASCOT		T
	R20180400498_XIANWEIQIEGEXIBAO,15810	R.ISGLIYEETR.G	1180.62	-0.00204	2	1	26.77	0	0.125	0|0	sp|P62806|H4_MOUSE/tr|B2RTM0|B2RTM0_MOUSE/tr|Q6B822|Q6B822_MOUSE		4.53	0		0	2	MASCOT		T
	R20180400498_XIANWEIQIEGEXIBAO,16222	R.ISGLIYEETR.G	1180.62	-0.00072	2	1	41.01	0	0.00485	0|0	sp|P62806|H4_MOUSE/tr|B2RTM0|B2RTM0_MOUSE/tr|Q6B822|Q6B822_MOUSE		4.53	0		0	2	MASCOT		T
$6-1	sp|Q61324|ARNT2_MOUSE Aryl hydrocarbon receptor nuclear translocator 2 OS=Mus musculus GN=Arnt2 PE=1 SV=2	2	2	0.0239	77901.6	6.25
$6-2	tr|A0A140LHY4|A0A140LHY4_MOUSE Aryl hydrocarbon receptor nuclear translocator 2 (Fragment) OS=Mus musculus GN=Arnt2 PE=1 SV=2	2	2	0.0825	22684.5	6.12
	R20180400498_XIANWEIQIEGEXIBAO,11598	K.IIDLK.Q ! R.IIDLK.L ! R.ILDIK.V ! K.ILDIK.D ! R.ILDLK.T ! K.LIDLK.D ! K.LLDIK.A ! K.LLDIK.Q ! R.LLDLK.K ! K.LLDLK.K ! R.LLDLK.Q	601.392	0.00024	2	1	26.2	0	0.166	0|0	sp|Q61390|TCPW_MOUSE/tr|Q497N0|Q497N0_MOUSE/tr|Q8BVT1|Q8BVT1_MOUSE/tr|B1AT05|B1AT05_MOUSE ! tr|Q61536|Q61536_MOUSE ! sp|Q8C6S9|CFA54_MOUSE/tr|F6SXY8|F6SXY8_MOUSE ! tr|A0A1L1SR01|A0A1L1SR01_MOUSE ! sp|Q61324|ARNT2_MOUSE/tr|A0A140LHY4|A0A140LHY4_MOUSE/tr|A0A140LHZ6|A0A140LHZ6_MOUSE ! sp|Q9Z1B3|PLCB1_MOUSE/tr|Q6ZQ92|Q6ZQ92_MOUSE/tr|Q2M4J2|Q2M4J2_MOUSE ! sp|O88879|APAF_MOUSE/tr|G3XA09|G3XA09_MOUSE/tr…		5.84	0		0	2	MASCOT		T
	R20180400498_XIANWEIQIEGEXIBAO,20185	K.LTILRM*AVSHM*K.S	1431.78	-0.01449	2	1	26.9	0	0.129	0|0	sp|Q61324|ARNT2_MOUSE/sp|P53762|ARNT_MOUSE/tr|Q3ULM2|Q3ULM2_MOUSE/tr|Q8CEC2|Q8CEC2_MOUSE/tr|A0A140LHY4|A0A140LHY4_MOUSE/tr|A0A0G2YDK5|A0A0G2YDK5_MOUSE/tr|A0A0G2YJ29|A0A0G2YJ29_MOUSE/tr|A0A0G2YKU1|A0A0G2YKU1_MOUSE/tr|Q3U7X2|Q3U7X2_MOUSE/tr|Q3URM6|Q3URM6_MOUSE/tr|E9QLT6|E9QLT6_MOUSE/tr|A0A140LHH4|A0A140LHH4_MOUSE/tr|Q5DTR2|Q5DTR2_MOUSE		11	1	15.994919 Oxidation (M)	0	2	MASCOT		T
$7-1	sp|Q8C6S9|CFA54_MOUSE Cilia- and flagella-associated protein 54 OS=Mus musculus GN=Cfap54 PE=2 SV=4	2	2	0.0032	353756	8.59
	R20180400498_XIANWEIQIEGEXIBAO,6630	K.IDEIR.R ! K.IDELR.Q ! K.IDELR.S ! K.IDELR.L ! R.LDELR.D ! K.LDELR.R ! R.LDELR.M	645.357	7e-05	2	1	22.4	0	0.839	0|0	sp|Q8BZX4|SREK1_MOUSE/tr|A0A1B0GSR3|A0A1B0GSR3_MOUSE/tr|A0A1B0GSB4|A0A1B0GSB4_MOUSE/tr|Q6P3Z1|Q6P3Z1_MOUSE ! sp|Q8C6S9|CFA54_MOUSE/tr|E9PZY5|E9PZY5_MOUSE/tr|A0A140T8I5|A0A140T8I5_MOUSE ! sp|Q80WE4|KI20B_MOUSE/tr|B7ZWN1|B7ZWN1_MOUSE ! tr|Q8CFF2|Q8CFF2_MOUSE/tr|Q3UIX4|Q3UIX4_MOUSE/tr|E9Q6E5|E9Q6E5_MOUSE/tr|F6RDI8|F6RDI8_MOUSE/tr|Q8CGI3|Q8CGI3_MOUSE/tr|Q8BYD3|Q8BYD3_MOUSE/tr|Q9CT17|Q9CT17_MOUSE/tr|Q…		4.37	0		0	2	MASCOT		T
	R20180400498_XIANWEIQIEGEXIBAO,11598	K.IIDLK.Q ! R.IIDLK.L ! R.ILDIK.V ! K.ILDIK.D ! R.ILDLK.T ! K.LIDLK.D ! K.LLDIK.A ! K.LLDIK.Q ! R.LLDLK.K ! K.LLDLK.K ! R.LLDLK.Q	601.392	0.00024	2	1	26.2	0	0.166	0|0	sp|Q61390|TCPW_MOUSE/tr|Q497N0|Q497N0_MOUSE/tr|Q8BVT1|Q8BVT1_MOUSE/tr|B1AT05|B1AT05_MOUSE ! tr|Q61536|Q61536_MOUSE ! sp|Q8C6S9|CFA54_MOUSE/tr|F6SXY8|F6SXY8_MOUSE ! tr|A0A1L1SR01|A0A1L1SR01_MOUSE ! sp|Q61324|ARNT2_MOUSE/tr|A0A140LHY4|A0A140LHY4_MOUSE/tr|A0A140LHZ6|A0A140LHZ6_MOUSE ! sp|Q9Z1B3|PLCB1_MOUSE/tr|Q6ZQ92|Q6ZQ92_MOUSE/tr|Q2M4J2|Q2M4J2_MOUSE ! sp|O88879|APAF_MOUSE/tr|G3XA09|G3XA09_MOUSE/tr…		5.84	0		0	2	MASCOT		T
$8-1	sp|Q9DCW4|ETFB_MOUSE Electron transfer flavoprotein subunit beta OS=Mus musculus GN=Etfb PE=1 SV=3	2	2	0.0471	27623	8.25
$8-2	tr|A0A0U1RNK9|A0A0U1RNK9_MOUSE Electron transfer flavoprotein subunit beta (Fragment) OS=Mus musculus GN=Etfb PE=1 SV=2	2	2	0.0678	19281.3	7.6
$8-3	tr|A0A0N4SVE0|A0A0N4SVE0_MOUSE Predicted gene 45233 OS=Mus musculus GN=Gm45233 PE=4 SV=1	2	2	0.0543	24124.9	5.84
$8-4	tr|A0A0U1RNP5|A0A0U1RNP5_MOUSE Electron transfer flavoprotein subunit beta (Fragment) OS=Mus musculus GN=Etfb PE=4 SV=1	2	2	0.0563	23361.9	7.82
	R20180400498_XIANWEIQIEGEXIBAO,3882	R.LNEPR.Y	628.341	0.00055	2	1	30.16	0	0.0326	0|0	sp|Q9DCW4|ETFB_MOUSE/tr|A0A0U1RNP5|A0A0U1RNP5_MOUSE/tr|A0A0U1RNK9|A0A0U1RNK9_MOUSE/tr|A0A0N4SVE0|A0A0N4SVE0_MOUSE		6	0		0	2	MASCOT		T
	R20180400498_XIANWEIQIEGEXIBAO,13704	R.VIDFAVK.I	791.466	-0.00188	2	1	36.11	0	0.00992	0|0	sp|Q9DCW4|ETFB_MOUSE/tr|A0A0U1RNR3|A0A0U1RNR3_MOUSE/tr|A0A0U1RNP5|A0A0U1RNP5_MOUSE/tr|A0A0U1RNK9|A0A0U1RNK9_MOUSE/tr|A0A0N4SWE9|A0A0N4SWE9_MOUSE/tr|A0A0N4SVE0|A0A0N4SVE0_MOUSE		5.81	0		0	2	MASCOT		T
$9-1	tr|A0A097PUH2|A0A097PUH2_MOUSE Anti-dectin-1 15E2 heavy chain OS=Mus musculus PE=2 SV=1	2	2	0.0299	51628.7	8.16
$9-2	tr|A0A097PUG1|A0A097PUG1_MOUSE Anti-lox-1 15C4 heavy chain OS=Mus musculus PE=2 SV=1	2	2	0.0299	51332.4	7.9
	R20180400498_XIANWEIQIEGEXIBAO,9023	K.DTLM*ISR.T	851.429	-0.0004	2	1	38.48	0	0.00627	0|0	tr|A0A097PUH2|A0A097PUH2_MOUSE/tr|A0A097PUG1|A0A097PUG1_MOUSE		5.84	0	15.994919 Oxidation (M)	0	2	MASCOT		T
	R20180400498_XIANWEIQIEGEXIBAO,3687	R.LTVDKSR.W	818.473	0.00059	2	1	31.9	0	0.0374	0|0	tr|A0A097PUH2|A0A097PUH2_MOUSE/tr|A0A097PUG1|A0A097PUG1_MOUSE		8.75	1		0	2	MASCOT		T
$10-1	tr|A1L0V4|A1L0V4_MOUSE Histone H3 (Fragment) OS=Mus musculus GN=Hist1h3i PE=2 SV=1	2	2	0.1037	15272.7	11.13
$10-2	tr|F8WI35|F8WI35_MOUSE Histone H3 OS=Mus musculus GN=H3f3a PE=1 SV=1	2	2	0.1037	15198.6	11.4
$10-3	tr|A0A1W2P768|A0A1W2P768_MOUSE Histone H3.2 OS=Mus musculus GN=Hist2h3c1 PE=1 SV=1	2	2	0.0773	20246.5	11.39
$10-4	tr|B9EI85|B9EI85_MOUSE Histone H3 OS=Mus musculus GN=Hist2h3b PE=2 SV=1	2	2	0.1029	15387.8	11.27
$10-5	sp|P02301|H3C_MOUSE Histone H3.3C OS=Mus musculus GN=H3f3c PE=3 SV=3	2	2	0.1029	15314.7	11.14
$10-6	sp|P68433|H31_MOUSE Histone H3.1 OS=Mus musculus GN=Hist1h3a PE=1 SV=2	2	2	0.1029	15403.9	11.13
$10-7	sp|P84228|H32_MOUSE Histone H3.2 OS=Mus musculus GN=Hist1h3b PE=1 SV=2	2	2	0.1029	15387.8	11.27
$10-8	tr|A1L0U3|A1L0U3_MOUSE Histone H3 (Fragment) OS=Mus musculus GN=Hist1h3e PE=2 SV=1	2	2	0.1053	15029.4	11.14
$10-9	tr|E0CZ27|E0CZ27_MOUSE Histone H3 (Fragment) OS=Mus musculus GN=H3f3a PE=3 SV=1	2	2	0.1176	13322.3	11.02
$10-10	sp|P84244|H33_MOUSE Histone H3.3 OS=Mus musculus GN=H3f3a PE=1 SV=2	2	2	0.1029	15327.7	11.27
	R20180400498_XIANWEIQIEGEXIBAO,15514	K.STELLIR.K	831.493	-0.00038	2	1	28.88	0	0.0842	0|0	sp|P84244|H33_MOUSE/sp|P68433|H31_MOUSE/sp|P84228|H32_MOUSE/sp|P02301|H3C_MOUSE/tr|A0A1W2P768|A0A1W2P768_MOUSE/tr|B9EI85|B9EI85_MOUSE/tr|A1L0U3|A1L0U3_MOUSE/tr|E0CZ27|E0CZ27_MOUSE/tr|A1L0V4|A1L0V4_MOUSE/tr|F8WI35|F8WI35_MOUSE		5.72	0		0	2	MASCOT		T
	R20180400498_XIANWEIQIEGEXIBAO,9271	R.EIAQDFK.T	850.43	-0.00193	2	1	34.11	0	0.0252	0|0	sp|P84244|H33_MOUSE/sp|P68433|H31_MOUSE/sp|P84228|H32_MOUSE/sp|P02301|H3C_MOUSE/tr|A0A1W2P768|A0A1W2P768_MOUSE/tr|B9EI85|B9EI85_MOUSE/tr|A1L0U3|A1L0U3_MOUSE/tr|E0CZ27|E0CZ27_MOUSE/tr|A1L0V4|A1L0V4_MOUSE/tr|F8WI35|F8WI35_MOUSE		4.37	0		0	2	MASCOT		T
$11-1	tr|E9PX52|E9PX52_MOUSE Arf-GAP with SH3 domain, ANK repeat and PH domain-containing protein 2 OS=Mus musculus GN=Asap2 PE=1 SV=1	5	1	0.008	111158	6.35
$11-2	sp|Q7SIG6|ASAP2_MOUSE Arf-GAP with SH3 domain, ANK repeat and PH domain-containing protein 2 OS=Mus musculus GN=Asap2 PE=1 SV=3	5	1	0.0084	106804	6.22
$11-3	tr|Q3UH05|Q3UH05_MOUSE Uncharacterized protein OS=Mus musculus GN=Asap2 PE=2 SV=1	5	1	0.0084	106785	6.18
$11-4	tr|D3YX85|D3YX85_MOUSE Arf-GAP with SH3 domain, ANK repeat and PH domain-containing protein 2 OS=Mus musculus GN=Asap2 PE=1 SV=2	5	1	0.0084	106404	6.11
$11-5	tr|Q6A074|Q6A074_MOUSE MKIAA0400 protein (Fragment) OS=Mus musculus GN=Asap2 PE=2 SV=1	5	1	0.0082	107768	6.28
$11-6	tr|Q3UH27|Q3UH27_MOUSE Uncharacterized protein OS=Mus musculus GN=Asap2 PE=2 SV=1	5	1	0.008	111152	6.35
$11-7	tr|Q3TS63|Q3TS63_MOUSE Uncharacterized protein (Fragment) OS=Mus musculus GN=Asap2 PE=2 SV=1	5	1	0.0143	61746	5.39
	R20180400498_XIANWEIQIEGEXIBAO,12561	K.EIISEVQR.M	973.531	-0.0003	2	1	28.5	0	0.12	0|0	sp|Q7SIG6|ASAP2_MOUSE/tr|Q6A074|Q6A074_MOUSE/tr|Q3UH27|Q3UH27_MOUSE/tr|Q3UH05|Q3UH05_MOUSE/tr|E9PX52|E9PX52_MOUSE/tr|D3YX85|D3YX85_MOUSE/tr|Q3TS63|Q3TS63_MOUSE		4.53	0		0	2	MASCOT		T
	R20180400498_XIANWEIQIEGEXIBAO,13538	K.EIISEVQR.M	973.531	-0.0005	2	1	33.25	0	0.0401	0|0	sp|Q7SIG6|ASAP2_MOUSE/tr|Q6A074|Q6A074_MOUSE/tr|Q3UH27|Q3UH27_MOUSE/tr|Q3UH05|Q3UH05_MOUSE/tr|E9PX52|E9PX52_MOUSE/tr|D3YX85|D3YX85_MOUSE/tr|Q3TS63|Q3TS63_MOUSE		4.53	0		0	2	MASCOT		T
	R20180400498_XIANWEIQIEGEXIBAO,13873	K.EIISEVQR.M	973.531	-0.00046	2	1	25.22	0	0.255	0|0	sp|Q7SIG6|ASAP2_MOUSE/tr|Q6A074|Q6A074_MOUSE/tr|Q3UH27|Q3UH27_MOUSE/tr|Q3UH05|Q3UH05_MOUSE/tr|E9PX52|E9PX52_MOUSE/tr|D3YX85|D3YX85_MOUSE/tr|Q3TS63|Q3TS63_MOUSE		4.53	0		0	2	MASCOT		T
	R20180400498_XIANWEIQIEGEXIBAO,14243	K.EIISEVQR.M	973.531	-0.00056	2	1	37.46	0	0.0152	0|0	sp|Q7SIG6|ASAP2_MOUSE/tr|Q6A074|Q6A074_MOUSE/tr|Q3UH27|Q3UH27_MOUSE/tr|Q3UH05|Q3UH05_MOUSE/tr|E9PX52|E9PX52_MOUSE/tr|D3YX85|D3YX85_MOUSE/tr|Q3TS63|Q3TS63_MOUSE		4.53	0		0	2	MASCOT		T
	R20180400498_XIANWEIQIEGEXIBAO,14629	K.EIISEVQR.M	973.531	-0.0004	2	1	38.26	0	0.0127	0|0	sp|Q7SIG6|ASAP2_MOUSE/tr|Q6A074|Q6A074_MOUSE/tr|Q3UH27|Q3UH27_MOUSE/tr|Q3UH05|Q3UH05_MOUSE/tr|E9PX52|E9PX52_MOUSE/tr|D3YX85|D3YX85_MOUSE/tr|Q3TS63|Q3TS63_MOUSE		4.53	0		0	2	MASCOT		T
$12-1	tr|Q792Z1|Q792Z1_MOUSE MCG140784 OS=Mus musculus GN=Try10 PE=1 SV=1	3	1	0.0407	26220.6	5.5
$12-2	tr|Q7M754|Q7M754_MOUSE Try10-like trypsinogen OS=Mus musculus GN=Gm5409 PE=2 SV=1	3	1	0.0407	26530.8	4.83
	R20180400498_XIANWEIQIEGEXIBAO,17080	K.TLDNDIM*LIK.L	1191.63	0.00081	2	1	36.11	0	0.0372	0|0	tr|Q792Z1|Q792Z1_MOUSE/tr|Q7M754|Q7M754_MOUSE		4.21	0	15.994919 Oxidation (M)	0	2	MASCOT		T
	R20180400498_XIANWEIQIEGEXIBAO,18171	K.TLDNDIMLIK.L	1175.63	-0.00071	2	1	34.93	0	0.0704	0|0	tr|Q792Z1|Q792Z1_MOUSE/tr|Q7M754|Q7M754_MOUSE		4.21	0		0	2	MASCOT		T
	R20180400498_XIANWEIQIEGEXIBAO,18716	K.TLDNDIMLIK.L	1175.63	-0.00087	2	1	41.03	0	0.00581	0|0	tr|Q792Z1|Q792Z1_MOUSE/tr|Q7M754|Q7M754_MOUSE		4.21	0		0	2	MASCOT		T
$13-1	tr|V9GWS5|V9GWS5_MOUSE ATPase family, AAA domain-containing 3A (Fragment) OS=Mus musculus GN=Atad3a PE=1 SV=1	3	1	0.0787	14598	7.4
$13-2	tr|H3BKI6|H3BKI6_MOUSE ATPase family, AAA domain-containing 3A OS=Mus musculus GN=Atad3a PE=1 SV=1	3	1	0.0474	23837.4	8.25
$13-3	sp|Q925I1|ATAD3_MOUSE ATPase family AAA domain-containing protein 3 OS=Mus musculus GN=Atad3 PE=1 SV=1	3	1	0.0169	66741.2	9.32
	R20180400498_XIANWEIQIEGEXIBAO,12621	K.EYEAAVEQLK.S	1179.59	-0.01071	2	1	28.73	0	0.0785	0|0	sp|Q925I1|ATAD3_MOUSE/tr|H3BKI6|H3BKI6_MOUSE/tr|V9GWS5|V9GWS5_MOUSE		4.25	0		0	2	MASCOT		T
	R20180400498_XIANWEIQIEGEXIBAO,15042	K.EYEAAVEQLK.S	1179.59	-0.01133	2	1	20.19	0	0.56	0|0	sp|Q925I1|ATAD3_MOUSE/tr|H3BKI6|H3BKI6_MOUSE/tr|V9GWS5|V9GWS5_MOUSE		4.25	0		0	2	MASCOT		T
	R20180400498_XIANWEIQIEGEXIBAO,15420	K.EYEAAVEQLK.S	1179.59	-0.01081	2	1	24.48	0	0.209	0|0	sp|Q925I1|ATAD3_MOUSE/tr|H3BKI6|H3BKI6_MOUSE/tr|V9GWS5|V9GWS5_MOUSE		4.25	0		0	2	MASCOT		T
$14-1	sp|P01325|INS1_MOUSE Insulin-1 OS=Mus musculus GN=Ins1 PE=1 SV=1	2	1	0.0648	12160	5.52
	R20180400498_XIANWEIQIEGEXIBAO,17881	R.GFFYTPK.S	859.435	0.00043	2	1	31.71	0	0.0275	0|0	sp|P01325|INS1_MOUSE		8.59	0		0	2	MASCOT		T
	R20180400498_XIANWEIQIEGEXIBAO,18218	R.GFFYTPK.S	859.435	-3e-05	1	1	28.41	0	0.0786	0|0	sp|P01325|INS1_MOUSE		8.59	0		0	2	MASCOT		T
$15-1	sp|Q3V0Q1|DYH12_MOUSE Dynein heavy chain 12, axonemal OS=Mus musculus GN=Dnah12 PE=1 SV=2	2	1	0.0026	356227	5.76
$15-2	tr|E9QPU2|E9QPU2_MOUSE Dynein heavy chain 12, axonemal (Fragment) OS=Mus musculus GN=Dnah12 PE=1 SV=1	2	1	0.0035	267478	5.71
	R20180400498_XIANWEIQIEGEXIBAO,14870	K.WECPFDEK.G	1110.46	-0.01788	2	1	24.37	0	0.0406	0|0	sp|Q3V0Q1|DYH12_MOUSE/tr|E9QPU2|E9QPU2_MOUSE		4.14	0		0	2	MASCOT		T
	R20180400498_XIANWEIQIEGEXIBAO,15842	K.WECPFDEK.G	1110.46	-0.01902	2	1	25.19	0	0.0351	0|0	sp|Q3V0Q1|DYH12_MOUSE/tr|E9QPU2|E9QPU2_MOUSE		4.14	0		0	2	MASCOT		T
$16-1	sp|Q5ND29|RILP_MOUSE Rab-interacting lysosomal protein OS=Mus musculus GN=Rilp PE=1 SV=1	2	1	0.0271	41138.6	5.26
$16-2	tr|Q14AQ2|Q14AQ2_MOUSE Rab interacting lysosomal protein OS=Mus musculus GN=Rilp PE=1 SV=1	2	1	0.0271	41138.6	5.26
	R20180400498_XIANWEIQIEGEXIBAO,15213	R.VPGLLLEAM*K.V	1086.62	2e-05	2	1	21.66	0	0.512	0|0	sp|Q5ND29|RILP_MOUSE/tr|Q14AQ2|Q14AQ2_MOUSE		5.97	0	15.994919 Oxidation (M)	0	2	MASCOT		T
	R20180400498_XIANWEIQIEGEXIBAO,15601	R.VPGLLLEAM*K.V	1086.62	-0.002	2	1	23.8	0	0.259	0|0	sp|Q5ND29|RILP_MOUSE/tr|Q14AQ2|Q14AQ2_MOUSE		5.97	0	15.994919 Oxidation (M)	0	2	MASCOT		T
$17-1	tr|B2RWY0|B2RWY0_MOUSE Dock10 protein OS=Mus musculus GN=Dock10 PE=2 SV=1	2	1	0.0042	246239	6.52
$17-2	tr|A0A087WS26|A0A087WS26_MOUSE Dedicator of cytokinesis protein 10 (Fragment) OS=Mus musculus GN=Dock10 PE=1 SV=1	2	1	0.016	65146.3	8.43
$17-3	tr|A0A0R4J2B7|A0A0R4J2B7_MOUSE Dedicator of cytokinesis protein 10 (Fragment) OS=Mus musculus GN=Dock10 PE=1 SV=1	2	1	0.005	207485	8.3
$17-4	tr|A0A087WRP5|A0A087WRP5_MOUSE Dedicator of cytokinesis protein 10 OS=Mus musculus GN=Dock10 PE=1 SV=1	2	1	0.0042	246298	6.55
$17-5	tr|E9QM99|E9QM99_MOUSE Dedicator of cytokinesis protein 10 OS=Mus musculus GN=Dock10 PE=1 SV=1	2	1	0.0041	249573	6.67
$17-6	tr|A0A087WQ86|A0A087WQ86_MOUSE Dedicator of cytokinesis protein 10 OS=Mus musculus GN=Dock10 PE=1 SV=1	2	1	0.0041	248567	6.71
$17-7	sp|Q8BZN6|DOC10_MOUSE Dedicator of cytokinesis protein 10 OS=Mus musculus GN=Dock10 PE=1 SV=3	2	1	0.0042	245755	6.63
	R20180400498_XIANWEIQIEGEXIBAO,13067	R.RTWLESMAK.I	1121.58	-0.00654	2	1	20.34	0	0.702	0|0	sp|Q8BZN6|DOC10_MOUSE/tr|A0A0R4J2B7|A0A0R4J2B7_MOUSE/tr|B2RWY0|B2RWY0_MOUSE/tr|A0A087WQ86|A0A087WQ86_MOUSE/tr|E9QM99|E9QM99_MOUSE/tr|A0A087WRP5|A0A087WRP5_MOUSE/tr|A0A087WS26|A0A087WS26_MOUSE		8.75	1		0	2	MASCOT		T
	R20180400498_XIANWEIQIEGEXIBAO,13400	R.RTWLESMAK.I	1121.58	-0.00752	2	1	20.02	0	0.756	0|0	sp|Q8BZN6|DOC10_MOUSE/tr|A0A0R4J2B7|A0A0R4J2B7_MOUSE/tr|B2RWY0|B2RWY0_MOUSE/tr|A0A087WQ86|A0A087WQ86_MOUSE/tr|E9QM99|E9QM99_MOUSE/tr|A0A087WRP5|A0A087WRP5_MOUSE/tr|A0A087WS26|A0A087WS26_MOUSE		8.75	1		0	2	MASCOT		T
$18-1	tr|D3Z667|D3Z667_MOUSE Dynein heavy chain 2, axonemal OS=Mus musculus GN=Dnah2 PE=1 SV=1	2	1	0.0013	512302	6.07
$18-2	sp|Q8BTI8|SRRM2_MOUSE Serine/arginine repetitive matrix protein 2 OS=Mus musculus GN=Srrm2 PE=1 SV=3	2	1	0.0022	294837	12.02
$18-3	sp|P0C6F1|DYH2_MOUSE Dynein heavy chain 2, axonemal OS=Mus musculus GN=Dnah2 PE=1 SV=1	2	1	0.0013	511559	6.03
$18-4	tr|Q5F222|Q5F222_MOUSE Dynein, axonemal, heavy chain 2 OS=Mus musculus GN=RP23-56I20.8-001 PE=4 SV=1	2	1	0.0013	511559	6.03
	R20180400498_XIANWEIQIEGEXIBAO,9204	R.TVISPR.L ! K.TVISPR.G	672.404	-3e-05	2	1	23.11	0	0.401	0|0	sp|P0C6F1|DYH2_MOUSE/tr|Q5F222|Q5F222_MOUSE/tr|D3Z667|D3Z667_MOUSE ! sp|Q8BTI8|SRRM2_MOUSE		9.41	0		0	2	MASCOT		T
	R20180400498_XIANWEIQIEGEXIBAO,10993	R.TVISPR.L ! K.TVISPR.G	672.404	0.00057	2	1	21.13	0	0.687	0|0	sp|P0C6F1|DYH2_MOUSE/tr|Q5F222|Q5F222_MOUSE/tr|D3Z667|D3Z667_MOUSE ! sp|Q8BTI8|SRRM2_MOUSE		9.41	0		0	2	MASCOT		T
$19-1	tr|E9PX38|E9PX38_MOUSE Phosphodiesterase OS=Mus musculus GN=Pde8b PE=1 SV=1	2	1	0.0077	88311	6.17
$19-2	tr|Q8BI47|Q8BI47_MOUSE Phosphodiesterase OS=Mus musculus GN=Pde8b PE=2 SV=1	2	1	0.0082	82609.2	6.09
$19-3	sp|E9Q4S1|PDE8B_MOUSE High affinity cAMP-specific and IBMX-insensitive 3',5'-cyclic phosphodiesterase 8B OS=Mus musculus GN=Pde8b PE=1 SV=1	2	1	0.0069	96738.1	6.39
$19-4	tr|Q8CFW8|Q8CFW8_MOUSE Phosphodiesterase OS=Mus musculus GN=Pde8b PE=2 SV=1	2	1	0.0082	82666.6	5.9
$19-5	tr|Q3UUK9|Q3UUK9_MOUSE Uncharacterized protein OS=Mus musculus GN=Pde8b PE=2 SV=1	2	1	0.0171	39724.8	5.49
$19-6	tr|E9Q8J6|E9Q8J6_MOUSE Phosphodiesterase OS=Mus musculus GN=Pde8b PE=1 SV=1	2	1	0.0072	93640.5	6.29
$19-7	tr|A6YR19|A6YR19_MOUSE Phosphodiesterase OS=Mus musculus GN=Pde8b PE=2 SV=1	2	1	0.0077	88311.1	6.17
$19-8	tr|E9PYP0|E9PYP0_MOUSE Phosphodiesterase OS=Mus musculus GN=Pde8b PE=1 SV=1	2	1	0.0076	87968	6.01
$19-9	tr|Q3U4Q2|Q3U4Q2_MOUSE Uncharacterized protein (Fragment) OS=Mus musculus GN=Pde8b PE=2 SV=1	2	1	0.0288	23940.1	5.74
$19-10	tr|E9PXX4|E9PXX4_MOUSE Phosphodiesterase OS=Mus musculus GN=Pde8b PE=1 SV=1	2	1	0.0082	82638.6	5.9
$19-11	tr|E9Q7S6|E9Q7S6_MOUSE Phosphodiesterase OS=Mus musculus GN=Pde8b PE=1 SV=1	2	1	0.0072	93014	6.72
	R20180400498_XIANWEIQIEGEXIBAO,8507	K.TLDDLK.C	704.382	0.00057	2	1	37.63	0	0.0172	0|0	sp|E9Q4S1|PDE8B_MOUSE/tr|E9PYP0|E9PYP0_MOUSE/tr|E9Q8J6|E9Q8J6_MOUSE/tr|Q3UUK9|Q3UUK9_MOUSE/tr|A6YR19|A6YR19_MOUSE/tr|E9PX38|E9PX38_MOUSE/tr|Q8BI47|Q8BI47_MOUSE/tr|Q8CFW8|Q8CFW8_MOUSE/tr|Q3U4Q2|Q3U4Q2_MOUSE/tr|E9PXX4|E9PXX4_MOUSE/tr|E9Q7S6|E9Q7S6_MOUSE		4.21	0		0	2	MASCOT		T
	R20180400498_XIANWEIQIEGEXIBAO,8898	K.TLDDLK.C	704.382	0.00091	2	1	23.49	0	0.446	0|0	sp|E9Q4S1|PDE8B_MOUSE/tr|E9PYP0|E9PYP0_MOUSE/tr|E9Q8J6|E9Q8J6_MOUSE/tr|Q3UUK9|Q3UUK9_MOUSE/tr|A6YR19|A6YR19_MOUSE/tr|E9PX38|E9PX38_MOUSE/tr|Q8BI47|Q8BI47_MOUSE/tr|Q8CFW8|Q8CFW8_MOUSE/tr|Q3U4Q2|Q3U4Q2_MOUSE/tr|E9PXX4|E9PXX4_MOUSE/tr|E9Q7S6|E9Q7S6_MOUSE		4.21	0		0	2	MASCOT		T
$20-1	tr|Q3UJS2|Q3UJS2_MOUSE Uncharacterized protein OS=Mus musculus GN=Fbl PE=2 SV=1	2	1	0.0245	34375.5	10.31
$20-2	sp|P35550|FBRL_MOUSE rRNA 2'-O-methyltransferase fibrillarin OS=Mus musculus GN=Fbl PE=1 SV=2	2	1	0.0245	34306.4	10.25
	R20180400498_XIANWEIQIEGEXIBAO,3450	R.GGGGGGFR.G	664.316	-0.00255	2	1	34.86	0	0.0161	0|0	sp|P35550|FBRL_MOUSE/tr|Q3UJS2|Q3UJS2_MOUSE		9.75	0		0	2	MASCOT		T
	R20180400498_XIANWEIQIEGEXIBAO,4593	R.GGGGGGFR.G	664.316	5e-05	2	1	41.95	0	0.00291	0|0	sp|P35550|FBRL_MOUSE/tr|Q3UJS2|Q3UJS2_MOUSE		9.75	0		0	2	MASCOT		T
$21-1	tr|Q8BZI5|Q8BZI5_MOUSE Uncharacterized protein OS=Mus musculus GN=Htr2c PE=2 SV=1	2	1	0.0153	51914	9.42
$21-2	sp|P34968|5HT2C_MOUSE 5-hydroxytryptamine receptor 2C OS=Mus musculus GN=Htr2c PE=2 SV=2	2	1	0.0153	51928	9.42
$21-3	tr|B2RUD4|B2RUD4_MOUSE Htr2c protein OS=Mus musculus GN=Htr2c PE=2 SV=1	2	1	0.0153	51899.9	9.42
	R20180400498_XIANWEIQIEGEXIBAO,14702	R.QTLMLLR.G	874.518	0.01594	2	1	24.46	0	0.286	0|0	sp|P34968|5HT2C_MOUSE/tr|Q8BZI5|Q8BZI5_MOUSE/tr|B2RUD4|B2RUD4_MOUSE		9.75	0		0	2	MASCOT		T
	R20180400498_XIANWEIQIEGEXIBAO,16949	R.QTLMLLR.G	874.518	0.00994	2	1	34.85	0	0.0217	0|0	sp|P34968|5HT2C_MOUSE/tr|Q8BZI5|Q8BZI5_MOUSE/tr|B2RUD4|B2RUD4_MOUSE		9.75	0		0	2	MASCOT		T
$22-1	tr|Q9CPN9|Q9CPN9_MOUSE RIKEN cDNA 2210010C04 gene OS=Mus musculus GN=2210010C04Rik PE=1 SV=1	2	1	0.0486	26421.7	8.22
$22-2	tr|Q9D7Y7|Q9D7Y7_MOUSE Uncharacterized protein OS=Mus musculus GN=2210010C04Rik PE=2 SV=1	2	1	0.0486	26406.6	8.22
	R20180400498_XIANWEIQIEGEXIBAO,18868	K.YVNWIQQTIAAN.-	1420.72	0.00012	1	1	41.74	0	0.00408	0|0	tr|Q9CPN9|Q9CPN9_MOUSE/tr|Q9D7Y7|Q9D7Y7_MOUSE		5.52	0		0	2	MASCOT		T
	R20180400498_XIANWEIQIEGEXIBAO,18914	K.YVNWIQQTIAAN.-	1420.72	-0.0007	2	1	30.74	0	0.0525	0|0	tr|Q9CPN9|Q9CPN9_MOUSE/tr|Q9D7Y7|Q9D7Y7_MOUSE		5.52	0		0	2	MASCOT		T
$23-1	sp|B2RY56|RBM25_MOUSE RNA-binding protein 25 OS=Mus musculus GN=Rbm25 PE=1 SV=2	1	1	0.0143	99550.7	6.06
$23-2	tr|Q8BU35|Q8BU35_MOUSE Uncharacterized protein OS=Mus musculus GN=Rbm25 PE=2 SV=1	1	1	0.0381	36188.2	4.86
	R20180400498_XIANWEIQIEGEXIBAO,5640	K.NATKGTVNTEEK.R	1291.65	-0.01523	3	1	21.36	0	1.07	0|0	sp|B2RY56|RBM25_MOUSE/tr|Q8BU35|Q8BU35_MOUSE		6.14	1		0	2	MASCOT		T
$24-1	sp|E9Q309|CE350_MOUSE Centrosome-associated protein 350 OS=Mus musculus GN=Cep350 PE=1 SV=1	1	1	0.0029	346452	5.97
	R20180400498_XIANWEIQIEGEXIBAO,6008	K.GISADEISK.D	919.473	0.00216	2	1	24.57	0	0.561	0|0	sp|E9Q309|CE350_MOUSE		4.37	0		0	2	MASCOT		T
$25-1	sp|O35066|KIF3C_MOUSE Kinesin-like protein KIF3C OS=Mus musculus GN=Kif3c PE=1 SV=3	1	1	0.0075	89971.9	8.04
$25-2	tr|Q3UT07|Q3UT07_MOUSE Kinesin-like protein KIF3C OS=Mus musculus GN=Kif3c PE=1 SV=1	1	1	0.0216	32876.3	7.12
$25-3	tr|Q571A6|Q571A6_MOUSE Kinesin-like protein (Fragment) OS=Mus musculus GN=Kif3c PE=2 SV=1	1	1	0.0072	93871.2	8.02
	R20180400498_XIANWEIQIEGEXIBAO,8985	K.LLIGGR.N	628.414	0.00054	2	1	34.3	0	0.0152	0|0	sp|O35066|KIF3C_MOUSE/tr|Q3UT07|Q3UT07_MOUSE/tr|Q571A6|Q571A6_MOUSE		9.75	0		0	2	MASCOT		T
$26-1	sp|O55047|TLK2_MOUSE Serine/threonine-protein kinase tousled-like 2 OS=Mus musculus GN=Tlk2 PE=1 SV=2	1	1	0.0153	82260.1	8.51
$26-2	tr|P70320|P70320_MOUSE Tousled-like kinase OS=Mus musculus GN=Tlk2 PE=2 SV=1	1	1	0.0228	55806.8	8.7
$26-3	tr|B1ASU9|B1ASU9_MOUSE Serine/threonine-protein kinase tousled-like 2 OS=Mus musculus GN=Tlk2 PE=1 SV=1	1	1	0.0147	85341.4	8.66
$26-4	tr|Q6NZC4|Q6NZC4_MOUSE Tlk2 protein (Fragment) OS=Mus musculus GN=Tlk2 PE=2 SV=1	1	1	0.0167	75354.5	8.5
$26-5	tr|B7ZC85|B7ZC85_MOUSE Serine/threonine-protein kinase tousled-like 2 OS=Mus musculus GN=Tlk2 PE=1 SV=1	1	1	0.0174	73127.2	8.59
	R20180400498_XIANWEIQIEGEXIBAO,15305	R.SIIMQIVNALK.Y	1229.73	-0.01275	2	1	20.39	0	0.998	0|0	sp|O55047|TLK2_MOUSE/tr|P70320|P70320_MOUSE/tr|B1ASU9|B1ASU9_MOUSE/tr|Q6NZC4|Q6NZC4_MOUSE/tr|B7ZC85|B7ZC85_MOUSE		8.47	0		0	2	MASCOT		T
$27-1	sp|P07724|ALBU_MOUSE Serum albumin OS=Mus musculus GN=Alb PE=1 SV=3	1	1	0.0115	68691.8	5.75
$27-2	tr|Q546G4|Q546G4_MOUSE Albumin 1 OS=Mus musculus GN=Alb PE=1 SV=1	1	1	0.0115	68691.8	5.75
	R20180400498_XIANWEIQIEGEXIBAO,7382	K.LATDLTK.V	761.44	0.00015	2	1	30.96	0	0.0496	0|0	sp|P07724|ALBU_MOUSE/tr|Q546G4|Q546G4_MOUSE		5.84	0		0	2	MASCOT		T
$28-1	sp|P10639|THIO_MOUSE Thioredoxin OS=Mus musculus GN=Txn PE=1 SV=3	1	1	0.0857	11675.3	4.8
	R20180400498_XIANWEIQIEGEXIBAO,6235	K.VGEFSGANK.E	908.447	0.00027	2	1	44.38	0	0.00171	0|0	sp|P10639|THIO_MOUSE		5.97	0		0	2	MASCOT		T
$29-1	sp|P19783|COX41_MOUSE Cytochrome c oxidase subunit 4 isoform 1, mitochondrial OS=Mus musculus GN=Cox4i1 PE=1 SV=2	1	1	0.0296	19530.2	9.25
$29-2	tr|A2RSV8|A2RSV8_MOUSE Cytochrome c oxidase subunit IV isoform 1 OS=Mus musculus GN=Cox4i1 PE=1 SV=1	1	1	0.0296	19530.2	9.25
	R20180400498_XIANWEIQIEGEXIBAO,10345	K.WDYDK.N	726.309	-0.0004	2	1	27.64	0	0.0213	0|0	sp|P19783|COX41_MOUSE/tr|A2RSV8|A2RSV8_MOUSE		4.21	0		0	2	MASCOT		T
$30-1	sp|P27046|MA2A1_MOUSE Alpha-mannosidase 2 OS=Mus musculus GN=Man2a1 PE=1 SV=2	1	1	0.0052	131630	8.17
$30-2	tr|Q8C4L1|Q8C4L1_MOUSE Uncharacterized protein (Fragment) OS=Mus musculus GN=Man2a1 PE=2 SV=1	1	1	0.0882	7488.62	9.78
	R20180400498_XIANWEIQIEGEXIBAO,9320	R.IRLRWT.-	844.515	0.00104	2	1	23.15	0	0.351	0|0	sp|P27046|MA2A1_MOUSE/tr|Q8C4L1|Q8C4L1_MOUSE		12	2		0	2	MASCOT		T
$31-1	sp|P47911|RL6_MOUSE 60S ribosomal protein L6 OS=Mus musculus GN=Rpl6 PE=1 SV=3	1	1	0.0203	33509.2	10.69
$31-2	tr|Q3UCH0|Q3UCH0_MOUSE 60S ribosomal protein L6 OS=Mus musculus GN=Rpl6 PE=1 SV=1	1	1	0.0203	33509.2	10.69
$31-3	tr|Q3UFI4|Q3UFI4_MOUSE 60S ribosomal protein L6 OS=Mus musculus GN=Rpl6 PE=2 SV=1	1	1	0.0203	33528.2	10.74
	R20180400498_XIANWEIQIEGEXIBAO,7863	R.NPVLVR.G	697.436	-9e-05	2	1	33.46	0	0.00534	0|0	sp|P47911|RL6_MOUSE/tr|Q3UCH0|Q3UCH0_MOUSE/tr|Q3UFI4|Q3UFI4_MOUSE		9.75	0		0	2	MASCOT		T
$32-1	sp|P47963|RL13_MOUSE 60S ribosomal protein L13 OS=Mus musculus GN=Rpl13 PE=1 SV=3	1	1	0.0379	24305.2	11.54
$32-2	tr|Q5RKP3|Q5RKP3_MOUSE 60S ribosomal protein L13 OS=Mus musculus GN=Rpl13 PE=2 SV=1	1	1	0.0381	24596.7	9.99
	R20180400498_XIANWEIQIEGEXIBAO,18380	R.GFSLEELR.V	950.494	-0.00037	2	1	38.8	0	0.00839	0|0	sp|P47963|RL13_MOUSE/tr|Q5RKP3|Q5RKP3_MOUSE		4.53	0		0	2	MASCOT		T
$33-1	sp|P50289|ASPX_MOUSE Acrosomal protein SP-10 OS=Mus musculus GN=Acrv1 PE=1 SV=2	1	1	0.023	27948	4.44
$33-2	tr|Q3TU36|Q3TU36_MOUSE RAP1, GTP-GDP dissociation stimulator 1 OS=Mus musculus GN=Rap1gds1 PE=1 SV=1	1	1	0.0099	66004.7	5.21
$33-3	tr|Q8BKH0|Q8BKH0_MOUSE Uncharacterized protein OS=Mus musculus PE=2 SV=1	1	1	0.011	59168.3	5.5
$33-4	tr|E9Q912|E9Q912_MOUSE RAP1, GTP-GDP dissociation stimulator 1 OS=Mus musculus GN=Rap1gds1 PE=1 SV=1	1	1	0.0099	66075.8	5.21
$33-5	tr|Q3TA69|Q3TA69_MOUSE Uncharacterized protein OS=Mus musculus GN=Rap1gds1 PE=2 SV=1	1	1	0.0099	66074.8	5.25
$33-6	tr|Q3TPS9|Q3TPS9_MOUSE Uncharacterized protein OS=Mus musculus GN=Rap1gds1 PE=2 SV=1	1	1	0.0099	66089.8	5.21
$33-7	tr|Q3TLU4|Q3TLU4_MOUSE Uncharacterized protein OS=Mus musculus GN=Rap1gds1 PE=2 SV=1	1	1	0.0099	66125.8	5.29
$33-8	tr|I6L967|I6L967_MOUSE Rap1gds1 protein OS=Mus musculus GN=Rap1gds1 PE=2 SV=1	1	1	0.0108	60813.9	5.37
$33-9	tr|E9Q6Q4|E9Q6Q4_MOUSE RAP1, GTP-GDP dissociation stimulator 1 OS=Mus musculus GN=Rap1gds1 PE=1 SV=1	1	1	0.0108	60791.9	5.28
$33-10	tr|A0A0G2JGC8|A0A0G2JGC8_MOUSE RAP1, GTP-GDP dissociation stimulator 1 OS=Mus musculus GN=Rap1gds1 PE=1 SV=1	1	1	0.011	59140.3	5.5
	R20180400498_XIANWEIQIEGEXIBAO,6167	K.IFEGGK.L ! K.LFEGGK.G	650.351	-0.00035	2	1	29.87	0	0.0587	0|0	sp|P50289|ASPX_MOUSE ! tr|Q3TU36|Q3TU36_MOUSE/tr|Q3TPS9|Q3TPS9_MOUSE/tr|Q3TLU4|Q3TLU4_MOUSE/tr|I6L967|I6L967_MOUSE/tr|Q8BKH0|Q8BKH0_MOUSE/tr|E9Q912|E9Q912_MOUSE/tr|Q3TA69|Q3TA69_MOUSE/tr|E9Q6Q4|E9Q6Q4_MOUSE/tr|A0A0G2JGC8|A0A0G2JGC8_MOUSE		6	0		0	2	MASCOT		T
$34-1	sp|P52431|DPOD1_MOUSE DNA polymerase delta catalytic subunit OS=Mus musculus GN=Pold1 PE=1 SV=2	1	1	0.0054	123789	7.69
$34-2	tr|Q91VT0|Q91VT0_MOUSE DNA polymerase OS=Mus musculus GN=Pold1 PE=2 SV=1	1	1	0.0054	123743	7.69
$34-3	tr|Q8C2N0|Q8C2N0_MOUSE DNA polymerase OS=Mus musculus GN=Pold1 PE=2 SV=1	1	1	0.0054	123775	7.69
	R20180400498_XIANWEIQIEGEXIBAO,4246	K.TVLTSK.V	648.393	0.00014	2	1	26.62	0	0.0727	0|0	sp|P52431|DPOD1_MOUSE/tr|Q91VT0|Q91VT0_MOUSE/tr|Q8C2N0|Q8C2N0_MOUSE		8.41	0		0	2	MASCOT		T
$35-1	sp|Q61087|LAMB3_MOUSE Laminin subunit beta-3 OS=Mus musculus GN=Lamb3 PE=1 SV=2	1	1	0.0043	128899	7.71
$35-2	tr|Q8C5B3|Q8C5B3_MOUSE Uncharacterized protein (Fragment) OS=Mus musculus GN=Lamb3 PE=2 SV=1	1	1	0.0125	44614.4	7.72
$35-3	tr|E9PVY8|E9PVY8_MOUSE Microtubule-actin cross-linking factor 1 OS=Mus musculus GN=Macf1 PE=1 SV=2	1	1	0.0007	831867	5.29
$35-4	tr|Q5DTZ2|Q5DTZ2_MOUSE MKIAA1251 protein (Fragment) OS=Mus musculus GN=Macf1 PE=2 SV=1	1	1	0.0026	217753	5.29
$35-5	tr|Q8C8N4|Q8C8N4_MOUSE Uncharacterized protein (Fragment) OS=Mus musculus GN=Macf1 PE=2 SV=1	1	1	0.0055	102866	4.91
$35-6	sp|Q9QXZ0|MACF1_MOUSE Microtubule-actin cross-linking factor 1 OS=Mus musculus GN=Macf1 PE=1 SV=2	1	1	0.0007	831868	5.3
$35-7	tr|B1ARU4|B1ARU4_MOUSE Microtubule-actin cross-linking factor 1 OS=Mus musculus GN=Macf1 PE=1 SV=1	1	1	0.0007	831640	5.29
$35-8	tr|F6Q750|F6Q750_MOUSE Microtubule-actin cross-linking factor 1 (Fragment) OS=Mus musculus GN=Macf1 PE=1 SV=1	1	1	0.0011	504225	5.25
$35-9	tr|F7ACR9|F7ACR9_MOUSE Microtubule-actin cross-linking factor 1 (Fragment) OS=Mus musculus GN=Macf1 PE=1 SV=1	1	1	0.0009	608232	5.28
$35-10	tr|A0A0A0MQA6|A0A0A0MQA6_MOUSE Microtubule-actin cross-linking factor 1 OS=Mus musculus GN=Macf1 PE=1 SV=1	1	1	0.0009	607885	5.34
$35-11	tr|B1ARU1|B1ARU1_MOUSE Microtubule-actin cross-linking factor 1 OS=Mus musculus GN=Macf1 PE=1 SV=1	1	1	0.0008	663276	5.2
$35-12	tr|E9QA63|E9QA63_MOUSE Microtubule-actin cross-linking factor 1 OS=Mus musculus GN=Macf1 PE=1 SV=2	1	1	0.0007	831929	5.3
$35-13	tr|E9QNP1|E9QNP1_MOUSE Microtubule-actin cross-linking factor 1 OS=Mus musculus GN=Macf1 PE=1 SV=2	1	1	0.0009	622260	5.29
	R20180400498_XIANWEIQIEGEXIBAO,2940	K.QDIAR.A ! K.QDIAR.Q	602.326	-0.00029	2	1	30.72	0	0.0715	0|0	sp|Q61087|LAMB3_MOUSE/tr|Q8C5B3|Q8C5B3_MOUSE ! sp|Q9QXZ0|MACF1_MOUSE/tr|B1ARU4|B1ARU4_MOUSE/tr|F6Q750|F6Q750_MOUSE/tr|E9PVY8|E9PVY8_MOUSE/tr|Q5DTZ2|Q5DTZ2_MOUSE/tr|Q8C8N4|Q8C8N4_MOUSE/tr|B1ARU1|B1ARU1_MOUSE/tr|E9QA63|E9QA63_MOUSE/tr|E9QNP1|E9QNP1_MOUSE/tr|F7ACR9|F7ACR9_MOUSE/tr|A0A0A0MQA6|A0A0A0MQA6_MOUSE		5.84	0		0	2	MASCOT		T
$36-1	sp|Q7M6Z4|KIF27_MOUSE Kinesin-like protein KIF27 OS=Mus musculus GN=Kif27 PE=1 SV=1	1	1	0.005	158954	6.7
	R20180400498_XIANWEIQIEGEXIBAO,8122	R.KKMDAAK.M	791.444	0.00349	2	1	23.23	0	0.317	0|0	sp|Q7M6Z4|KIF27_MOUSE		9.7	2		0	2	MASCOT		T
$37-1	sp|Q811M1|RHG15_MOUSE Rho GTPase-activating protein 15 OS=Mus musculus GN=Arhgap15 PE=1 SV=1	1	1	0.0104	55338.6	9.25
$37-2	tr|Q768S5|Q768S5_MOUSE Rabphilin OS=Mus musculus GN=Rph3a PE=2 SV=1	1	1	0.0073	75492.2	8.55
$37-3	tr|B1AW40|B1AW40_MOUSE Rho GTPase activating protein 15, isoform CRA_c OS=Mus musculus GN=Arhgap15 PE=1 SV=1	1	1	0.0105	55005.6	9.63
$37-4	tr|B2X2D4|B2X2D4_MOUSE ASL1/ARHGAP15 fusion OS=Mus musculus GN=Arhgap15 PE=2 SV=1	1	1	0.0195	29031.3	6.12
$37-5	sp|P47708|RP3A_MOUSE Rabphilin-3A OS=Mus musculus GN=Rph3a PE=1 SV=2	1	1	0.0073	75488.3	8.55
	R20180400498_XIANWEIQIEGEXIBAO,4821	K.IETMR.S ! R.LETMR.K	649.334	0.00077	2	1	22.4	0	0.374	0|0	sp|Q811M1|RHG15_MOUSE/tr|B1AW40|B1AW40_MOUSE/tr|B2X2D4|B2X2D4_MOUSE ! sp|P47708|RP3A_MOUSE/tr|Q768S5|Q768S5_MOUSE		6	0		0	2	MASCOT		T
$38-1	sp|Q8BK26|FBX44_MOUSE F-box only protein 44 OS=Mus musculus GN=Fbxo44 PE=1 SV=1	1	1	0.0392	29722.5	5.29
$38-2	tr|D6RHP0|D6RHP0_MOUSE F-box only protein 44 OS=Mus musculus GN=Fbxo44 PE=1 SV=2	1	1	0.0855	13625.6	5.08
$38-3	tr|E9PUJ0|E9PUJ0_MOUSE F-box only protein 44 OS=Mus musculus GN=Fbxo44 PE=1 SV=1	1	1	0.0459	25445.8	5.1
$38-4	tr|G3UY69|G3UY69_MOUSE F-box only protein 44 OS=Mus musculus GN=Fbxo44 PE=1 SV=1	1	1	0.0752	15555.6	4.89
$38-5	tr|A2A7H5|A2A7H5_MOUSE F-box only protein 44 OS=Mus musculus GN=Fbxo44 PE=1 SV=1	1	1	0.0392	29791.6	5.42
$38-6	tr|A2A7H6|A2A7H6_MOUSE F-box only protein 44 OS=Mus musculus GN=Fbxo44 PE=1 SV=1	1	1	0.0446	25691.1	7.71
$38-7	tr|G3UYF5|G3UYF5_MOUSE F-box only protein 44 OS=Mus musculus GN=Fbxo44 PE=1 SV=1	1	1	0.0362	32087.5	6.25
$38-8	tr|G3UZT3|G3UZT3_MOUSE F-box only protein 44 (Fragment) OS=Mus musculus GN=Fbxo44 PE=1 SV=1	1	1	0.0394	29614.6	5.37
$38-9	tr|A2A7H4|A2A7H4_MOUSE F-box only protein 44 (Fragment) OS=Mus musculus GN=Fbxo44 PE=1 SV=1	1	1	0.0431	27239.7	5.19
	R20180400498_XIANWEIQIEGEXIBAO,20251	R.DLIDLVTLWK.R	1215.7	0.01284	2	1	23.51	0	0.266	0|0	sp|Q8BK26|FBX44_MOUSE/tr|A2A7H5|A2A7H5_MOUSE/tr|A2A7H6|A2A7H6_MOUSE/tr|G3UYF5|G3UYF5_MOUSE/tr|D6RHP0|D6RHP0_MOUSE/tr|E9PUJ0|E9PUJ0_MOUSE/tr|G3UY69|G3UY69_MOUSE/tr|G3UZT3|G3UZT3_MOUSE/tr|A2A7H4|A2A7H4_MOUSE		4.21	0		0	2	MASCOT		T
$39-1	sp|Q8BPC6|IDHG2_MOUSE Probable isocitrate dehydrogenase [NAD] gamma 2, mitochondrial OS=Mus musculus PE=2 SV=1	1	1	0.0177	43849.4	8.65
	R20180400498_XIANWEIQIEGEXIBAO,10675	K.GVVESLK.I	731.43	0.01305	2	1	21.56	0	1.04	0|0	sp|Q8BPC6|IDHG2_MOUSE		6	0		0	2	MASCOT		T
$40-1	sp|Q8BR86|KIRR3_MOUSE Kin of IRRE-like protein 3 OS=Mus musculus GN=Kirrel3 PE=1 SV=1	1	1	0.0077	85403.9	6.49
$40-2	tr|G5E8B6|G5E8B6_MOUSE Kin of IRRE like 3 (Drosophila), isoform CRA_b OS=Mus musculus GN=Kirrel3 PE=1 SV=1	1	1	0.0082	80403.9	6.49
$40-3	tr|A0A087WNM9|A0A087WNM9_MOUSE Kin of IRRE-like protein 3 OS=Mus musculus GN=Kirrel3 PE=1 SV=1	1	1	0.0081	81522.1	6.38
$40-4	tr|Q3TAG1|Q3TAG1_MOUSE Uncharacterized protein OS=Mus musculus GN=Kirrel3 PE=2 SV=1	1	1	0.0096	68024.9	6.52
	R20180400498_XIANWEIQIEGEXIBAO,13233	K.QLEVLK.E	729.451	0.00041	2	1	25.5	0	0.239	0|0	sp|Q8BR86|KIRR3_MOUSE/tr|G5E8B6|G5E8B6_MOUSE/tr|A0A087WNM9|A0A087WNM9_MOUSE/tr|Q3TAG1|Q3TAG1_MOUSE		6	0		0	2	MASCOT		T
$41-1	sp|Q8BVN4|MTEF4_MOUSE Transcription termination factor 4, mitochondrial OS=Mus musculus GN=Mterf4 PE=2 SV=1	1	1	0.0202	40248.7	6.22
$41-2	tr|D3Z3A4|D3Z3A4_MOUSE Transcription termination factor 4, mitochondrial OS=Mus musculus GN=Mterf4 PE=1 SV=1	1	1	0.0292	27609.9	8.98
$41-3	tr|D3Z3A2|D3Z3A2_MOUSE Transcription termination factor 4, mitochondrial OS=Mus musculus GN=Mterf4 PE=1 SV=1	1	1	0.0231	35368	10.11
	R20180400498_XIANWEIQIEGEXIBAO,9675	K.LSSMQMK.R	824.4	-0.01445	2	1	25.89	0	0.108	0|0	sp|Q8BVN4|MTEF4_MOUSE/tr|D3Z3A4|D3Z3A4_MOUSE/tr|D3Z3A2|D3Z3A2_MOUSE		8.75	0		0	2	MASCOT		T
$42-1	sp|Q8BWQ4|CMTR2_MOUSE Cap-specific mRNA (nucleoside-2'-O-)-methyltransferase 2 OS=Mus musculus GN=Cmtr2 PE=2 SV=1	1	1	0.0065	87141.6	6.65
$42-2	sp|Q810B6|ANFY1_MOUSE Rabankyrin-5 OS=Mus musculus GN=Ankfy1 PE=1 SV=2	1	1	0.0043	128651	5.58
$42-3	tr|B7ZP20|B7ZP20_MOUSE Ankyrin repeat and FYVE domain containing 1 OS=Mus musculus GN=Ankfy1 PE=2 SV=1	1	1	0.0043	128635	5.58
	R20180400498_XIANWEIQIEGEXIBAO,4258	R.LNNIR.A ! R.LNNLR.D	629.373	-0.00102	2	1	22.67	0	0.277	0|0	sp|Q810B6|ANFY1_MOUSE/tr|B7ZP20|B7ZP20_MOUSE ! sp|Q8BWQ4|CMTR2_MOUSE		9.75	0		0	2	MASCOT		T
$43-1	sp|Q8CDP0|CBPC3_MOUSE Cytosolic carboxypeptidase 3 OS=Mus musculus GN=Agbl3 PE=1 SV=1	1	1	0.008	116377	9
	R20180400498_XIANWEIQIEGEXIBAO,6125	K.MAKCPMNK.R	979.452	0.01584	2	1	21.62	0	0.52	0|0	sp|Q8CDP0|CBPC3_MOUSE		9.31	1		0	2	MASCOT		T
$44-1	sp|Q91Z83|MYH7_MOUSE Myosin-7 OS=Mus musculus GN=Myh7 PE=2 SV=1	1	1	0.0026	222876	5.59
$44-2	tr|B2RQQ1|B2RQQ1_MOUSE MCG133649, isoform CRA_a OS=Mus musculus GN=Myh6 PE=1 SV=1	1	1	0.0026	223563	5.57
$44-3	sp|Q02566|MYH6_MOUSE Myosin-6 OS=Mus musculus GN=Myh6 PE=1 SV=2	1	1	0.0026	223563	5.57
$44-4	sp|Q9D2G9|HIPL2_MOUSE HHIP-like protein 2 OS=Mus musculus GN=Hhipl2 PE=2 SV=2	1	1	0.007	79997.2	9.16
$44-5	sp|Q1PSW8|LIN41_MOUSE E3 ubiquitin-protein ligase TRIM71 OS=Mus musculus GN=Trim71 PE=1 SV=1	1	1	0.0058	92053.3	7.36
$44-6	sp|Q8CIG8|ANM5_MOUSE Protein arginine N-methyltransferase 5 OS=Mus musculus GN=Prmt5 PE=1 SV=3	1	1	0.0078	72679	5.99
$44-7	tr|A0A0R4J049|A0A0R4J049_MOUSE Protein arginine N-methyltransferase 5 OS=Mus musculus GN=Prmt5 PE=1 SV=1	1	1	0.0078	72737	5.92
$44-8	sp|Q8BHP7|OLM2A_MOUSE Olfactomedin-like protein 2A OS=Mus musculus GN=Olfml2a PE=1 SV=1	1	1	0.0073	76546.6	7.58
$44-9	tr|B2RQD8|B2RQD8_MOUSE Olfactomedin-like 2A OS=Mus musculus GN=Olfml2a PE=2 SV=1	1	1	0.0073	76546.6	7.58
$44-10	tr|Q2TAW4|Q2TAW4_MOUSE Myosin, heavy polypeptide 6, cardiac muscle, alpha OS=Mus musculus GN=Myh6 PE=2 SV=1	1	1	0.0026	223562	5.57
$44-11	tr|B2RXX9|B2RXX9_MOUSE Myosin, heavy polypeptide 7, cardiac muscle, beta OS=Mus musculus GN=Myh7 PE=2 SV=1	1	1	0.0026	222876	5.59
$44-12	tr|B2RY26|B2RY26_MOUSE Myh7 protein OS=Mus musculus GN=Myh7 PE=2 SV=1	1	1	0.0026	222846	5.59
$44-13	sp|Q8R1N0|ZN830_MOUSE Zinc finger protein 830 OS=Mus musculus GN=Znf830 PE=1 SV=1	1	1	0.0138	40657.6	5.3
$44-14	tr|F8QZ85|F8QZ85_MOUSE Ovum mutant candidate protein 1 OS=Mus musculus GN=Zfp830 PE=4 SV=1	1	1	0.0138	40699.7	5.3
	R20180400498_XIANWEIQIEGEXIBAO,3584	K.VEKIR.R ! K.VEKIR.I ! K.VEKIR.Q ! K.VEKLR.S ! K.VEKLR.K ! R.VEKLR.N	644.409	-0.00016	2	1	27.86	0	0.176	0|0	sp|Q8CIG8|ANM5_MOUSE/tr|A0A0R4J049|A0A0R4J049_MOUSE ! sp|Q9D2G9|HIPL2_MOUSE ! sp|Q1PSW8|LIN41_MOUSE ! sp|Q02566|MYH6_MOUSE/sp|Q91Z83|MYH7_MOUSE/tr|B2RQQ1|B2RQQ1_MOUSE/tr|B2RXX9|B2RXX9_MOUSE/tr|B2RY26|B2RY26_MOUSE/tr|Q2TAW4|Q2TAW4_MOUSE ! sp|Q8BHP7|OLM2A_MOUSE/tr|B2RQD8|B2RQD8_MOUSE ! sp|Q8R1N0|ZN830_MOUSE/tr|F8QZ85|F8QZ85_MOUSE		8.72	1		0	2	MASCOT		T
$45-1	sp|Q99PJ1|PCD15_MOUSE Protocadherin-15 OS=Mus musculus GN=Pcdh15 PE=1 SV=3	1	1	0.0026	214735	5
$45-2	tr|E9Q159|E9Q159_MOUSE Protocadherin-15 OS=Mus musculus GN=Pcdh15 PE=1 SV=2	1	1	0.0027	205784	5.04
$45-3	tr|A0A140T8S2|A0A140T8S2_MOUSE Protocadherin-15 OS=Mus musculus GN=Pcdh15 PE=4 SV=1	1	1	0.003	185552	4.84
$45-4	tr|A0A0A6YY17|A0A0A6YY17_MOUSE Protocadherin-15 OS=Mus musculus GN=Pcdh15 PE=4 SV=1	1	1	0.0028	197951	4.5
$45-5	tr|A0A0A6YWL3|A0A0A6YWL3_MOUSE Protocadherin-15 (Fragment) OS=Mus musculus GN=Pcdh15 PE=1 SV=1	1	1	0.0038	146487	5.47
$45-6	tr|A0A0A6YXB5|A0A0A6YXB5_MOUSE Protocadherin-15 OS=Mus musculus GN=Pcdh15 PE=4 SV=1	1	1	0.0029	189885	4.8
	R20180400498_XIANWEIQIEGEXIBAO,6807	R.NELFK.F	650.351	6e-05	2	1	22.81	0	0.298	0|0	sp|Q99PJ1|PCD15_MOUSE/tr|E9Q159|E9Q159_MOUSE/tr|A0A140T8S2|A0A140T8S2_MOUSE/tr|A0A0A6YY17|A0A0A6YY17_MOUSE/tr|A0A0A6YWL3|A0A0A6YWL3_MOUSE/tr|A0A0A6YXB5|A0A0A6YXB5_MOUSE		6	0		0	2	MASCOT		T
$46-1	sp|Q9CPT0|B2L14_MOUSE Apoptosis facilitator Bcl-2-like protein 14 OS=Mus musculus GN=Bcl2l14 PE=1 SV=1	1	1	0.0183	36991.4	7.06
	R20180400498_XIANWEIQIEGEXIBAO,13765	K.IVELLK.F	714.476	0.00046	2	1	27.8	0	0.0661	0|0	sp|Q9CPT0|B2L14_MOUSE		6	0		0	2	MASCOT		T
$47-1	sp|Q9CPY3|CDCA5_MOUSE Sororin OS=Mus musculus GN=Cdca5 PE=1 SV=1	1	1	0.0227	28990.9	9.61
$47-2	tr|E9Q2M9|E9Q2M9_MOUSE WD repeat and FYVE domain-containing 4 OS=Mus musculus GN=Wdfy4 PE=1 SV=1	1	1	0.0019	350921	5.91
$47-3	tr|E9PV60|E9PV60_MOUSE WD repeat and FYVE domain-containing 4 OS=Mus musculus GN=Wdfy4 PE=1 SV=1	1	1	0.002	337359	5.94
	R20180400498_XIANWEIQIEGEXIBAO,8164	R.ILETPK.G ! K.LIETPK.V	700.424	-0.01152	2	1	22.47	0	0.286	0|0	tr|E9Q2M9|E9Q2M9_MOUSE/tr|E9PV60|E9PV60_MOUSE ! sp|Q9CPY3|CDCA5_MOUSE		6	0		0	2	MASCOT		T
$48-1	sp|Q9CX98|CP2U1_MOUSE Cytochrome P450 2U1 OS=Mus musculus GN=Cyp2u1 PE=2 SV=2	1	1	0.0113	60576.9	8.55
$48-2	tr|Q3TQ43|Q3TQ43_MOUSE Uncharacterized protein (Fragment) OS=Mus musculus GN=Tmem200a PE=2 SV=1	1	1	0.0395	16203.5	11.88
	R20180400498_XIANWEIQIEGEXIBAO,9548	K.LSLEPR.I	714.414	-8e-05	2	1	22.23	0	0.217	0|0	sp|Q9CX98|CP2U1_MOUSE/tr|Q3TQ43|Q3TQ43_MOUSE		6	0		0	2	MASCOT		T
$49-1	sp|Q9JJ28|FLII_MOUSE Protein flightless-1 homolog OS=Mus musculus GN=Flii PE=1 SV=1	1	1	0.0055	144801	5.75
	R20180400498_XIANWEIQIEGEXIBAO,3999	R.APGGKVR.R	684.415	0.0114	2	1	20.53	0	0.18	0|0	sp|Q9JJ28|FLII_MOUSE		11	1		0	2	MASCOT		T
$50-1	sp|Q9QXL2|KI21A_MOUSE Kinesin-like protein KIF21A OS=Mus musculus GN=Kif21a PE=1 SV=2	1	1	0.0048	186534	5.92
$50-2	tr|Q3UHE7|Q3UHE7_MOUSE Uncharacterized protein OS=Mus musculus GN=Kif21a PE=2 SV=1	1	1	0.0049	181400	5.71
$50-3	tr|E9Q0J5|E9Q0J5_MOUSE Kinesin-like protein KIF21A OS=Mus musculus GN=Kif21a PE=1 SV=2	1	1	0.0048	186634	6.08
$50-4	tr|F8WGN6|F8WGN6_MOUSE Kinesin-like protein KIF21A OS=Mus musculus GN=Kif21a PE=1 SV=1	1	1	0.0049	181369	5.76
	R20180400498_XIANWEIQIEGEXIBAO,6144	R.QVRPMSDK.V	960.493	-0.00561	2	1	23.41	0	0.355	0|0	sp|Q9QXL2|KI21A_MOUSE/tr|Q3UHE7|Q3UHE7_MOUSE/tr|E9Q0J5|E9Q0J5_MOUSE/tr|F8WGN6|F8WGN6_MOUSE		8.75	0		0	2	MASCOT		T
$51-1	sp|Q9R1T2|SAE1_MOUSE SUMO-activating enzyme subunit 1 OS=Mus musculus GN=Sae1 PE=1 SV=1	1	1	0.0314	38619.6	5.24
	R20180400498_XIANWEIQIEGEXIBAO,10241	K.EALEVDWSGEK.A	1262.59	-0.00754	2	1	22.41	0	0.259	0|0	sp|Q9R1T2|SAE1_MOUSE		4	0		0	2	MASCOT		T
$52-1	sp|Q9WTL4|INSRR_MOUSE Insulin receptor-related protein OS=Mus musculus GN=Insrr PE=1 SV=2	1	1	0.0054	144873	6.2
$52-2	tr|Q3UQC8|Q3UQC8_MOUSE Uncharacterized protein (Fragment) OS=Mus musculus GN=Insrr PE=2 SV=1	1	1	0.0099	78685.2	5.85
$52-3	tr|Q8C4P9|Q8C4P9_MOUSE Uncharacterized protein OS=Mus musculus GN=Insrr PE=2 SV=1	1	1	0.0134	58222.6	6.37
	R20180400498_XIANWEIQIEGEXIBAO,7828	R.SEVTELR.R	833.436	0.00052	2	1	20.86	0	0.595	0|0	sp|Q9WTL4|INSRR_MOUSE/tr|Q3UQC8|Q3UQC8_MOUSE/tr|Q8C4P9|Q8C4P9_MOUSE		4.53	0		0	2	MASCOT		T
$53-1	sp|Q9Z1L5|CA2D3_MOUSE Voltage-dependent calcium channel subunit alpha-2/delta-3 OS=Mus musculus GN=Cacna2d3 PE=1 SV=1	1	1	0.0082	122777	5.5
$53-2	tr|A0A286YCT5|A0A286YCT5_MOUSE Voltage-dependent calcium channel subunit alpha-2/delta-3 OS=Mus musculus GN=Cacna2d3 PE=1 SV=1	1	1	0.0251	40680.2	7.09
	R20180400498_XIANWEIQIEGEXIBAO,9727	R.EAAFADNLK.W	978.489	-0.00187	2	1	20.26	0	0.581	0|0	sp|Q9Z1L5|CA2D3_MOUSE/tr|A0A286YCT5|A0A286YCT5_MOUSE		4.37	0		0	2	MASCOT		T
$54-1	tr|A0A0A6YXB9|A0A0A6YXB9_MOUSE Fatty acid-binding protein 9 OS=Mus musculus GN=Fabp9 PE=1 SV=1	1	1	0.0648	12312	5.58
$54-2	tr|A0A0A6YW05|A0A0A6YW05_MOUSE Predicted gene, 37389 OS=Mus musculus GN=Gm37389 PE=3 SV=1	1	1	0.0737	10758.3	5.51
$54-3	tr|Q99M00|Q99M00_MOUSE Fabp4 protein OS=Mus musculus GN=Fabp4 PE=2 SV=1	1	1	0.0614	12455	9.2
$54-4	sp|O08716|FABP9_MOUSE Fatty acid-binding protein 9 OS=Mus musculus GN=Fabp9 PE=1 SV=2	1	1	0.053	15017.2	7.61
$54-5	tr|A0A0A6YXI2|A0A0A6YXI2_MOUSE Fatty acid binding protein 9, testis OS=Mus musculus GN=Fabp9 PE=1 SV=1	1	1	0.0493	16114.6	8.62
$54-6	tr|Q542H7|Q542H7_MOUSE Fabp4 protein OS=Mus musculus GN=Fabp4 PE=1 SV=1	1	1	0.053	14649.7	8.53
$54-7	sp|P04117|FABP4_MOUSE Fatty acid-binding protein, adipocyte OS=Mus musculus GN=Fabp4 PE=1 SV=3	1	1	0.053	14649.7	8.53
$54-8	sp|P24526|MYP2_MOUSE Myelin P2 protein OS=Mus musculus GN=Pmp2 PE=2 SV=2	1	1	0.053	14935.2	9.6
	R20180400498_XIANWEIQIEGEXIBAO,10782	K.NTEISFK.L ! R.NTEISFK.L	838.43	-0.00021	2	1	30.29	0	0.0437	0|0	sp|P04117|FABP4_MOUSE/sp|P24526|MYP2_MOUSE/tr|Q542H7|Q542H7_MOUSE/tr|Q99M00|Q99M00_MOUSE ! sp|O08716|FABP9_MOUSE/tr|A0A0A6YXI2|A0A0A6YXI2_MOUSE/tr|A0A0A6YXB9|A0A0A6YXB9_MOUSE/tr|A0A0A6YW05|A0A0A6YW05_MOUSE		6	0		0	2	MASCOT		T
$55-1	tr|A0A171EBL1|A0A171EBL1_MOUSE CREB/ATF bZIP transcription factor OS=Mus musculus GN=Crebzf PE=4 SV=1	1	1	0.0465	14201.9	7.73
$55-2	tr|A0A140LI74|A0A140LI74_MOUSE CREB/ATF bZIP transcription factor OS=Mus musculus GN=Crebzf PE=4 SV=1	1	1	0.048	13622.3	6.74
	R20180400498_XIANWEIQIEGEXIBAO,3239	-.M*GLESR.V	708.334	0.00456	2	1	22.38	0	0.262	0|0	tr|A0A140LI74|A0A140LI74_MOUSE/tr|A0A171EBL1|A0A171EBL1_MOUSE		5.75	0	15.994919 Oxidation (M)	0	2	MASCOT		T
$56-1	tr|A0A1W2P7F2|A0A1W2P7F2_MOUSE DNA-binding protein RFX6 (Fragment) OS=Mus musculus GN=Rfx6 PE=4 SV=1	1	1	0.0259	30582	5.37
	R20180400498_XIANWEIQIEGEXIBAO,9942	-.XRFSGSK.L	782.416	0.01423	1	1	24.68	0	0.159	0|0	tr|A0A1W2P7F2|A0A1W2P7F2_MOUSE		11	1		0	2	MASCOT		T
$57-1	tr|A0A286YDD8|A0A286YDD8_MOUSE Death-associated protein kinase 1 (Fragment) OS=Mus musculus GN=Dapk1 PE=4 SV=1	1	1	0.3333	1718.99	4.68
	R20180400498_XIANWEIQIEGEXIBAO,8441	-.XYENK.T	681.357	0.01138	1	1	24.11	0	0.629	0|0	tr|A0A286YDD8|A0A286YDD8_MOUSE		6	1		0	2	MASCOT		T
$58-1	tr|A2A547|A2A547_MOUSE Ribosomal protein L19 OS=Mus musculus GN=Rpl19 PE=1 SV=1	1	1	0.0464	23247.4	11.48
$58-2	sp|P84099|RL19_MOUSE 60S ribosomal protein L19 OS=Mus musculus GN=Rpl19 PE=1 SV=1	1	1	0.0459	23465.7	11.48
$58-3	tr|Q5I0T8|Q5I0T8_MOUSE Ribosomal protein L19 OS=Mus musculus GN=Rpl19 PE=1 SV=1	1	1	0.0459	23465.7	11.48
	R20180400498_XIANWEIQIEGEXIBAO,7235	K.LLADQAEAR.R	986.527	-0.00082	2	1	20.41	0	0.549	0|0	sp|P84099|RL19_MOUSE/tr|Q5I0T8|Q5I0T8_MOUSE/tr|A2A547|A2A547_MOUSE		4.37	0		0	2	MASCOT		T
$59-1	A8DUP0_MOUSE Beta-globin GN=Hbbt1	1	1	0.0884	15645.8	7.94
$59-2	A8DUQ5_MOUSE Beta-globin GN=Hbbt1	1	1	0.0884	15791	7.93
$59-3	E9Q223_MOUSE Hemoglobin, beta adult s chain (Fragment) GN=Hbb-bs	1	1	0.1262	11083.4	5.88
$59-4	D4N6R6_MUSMC Beta-globin GN=Hbbt1	1	1	0.0884	15824	7.13
$59-5	A8DUN2_MOUSE Beta-globin GN=Hbbt1	1	1	0.0884	15717.9	7.13
$59-6	A8DUL0_MOUSE Beta-globin GN=Hbbt1	1	1	0.0884	15832	6.74
$59-7	A8DUL2_MOUSE Beta-globin GN=Hbbt1	1	1	0.0884	15717.9	7.13
$59-8	A8DUL7_MOUSE Beta-globin GN=Hbbt1	1	1	0.0884	15748.8	6.48
$59-9	A8DUQ1_MOUSE Beta-globin GN=Hbbt1	1	1	0.0884	15774.9	7.13
$59-10	A8DUK2_MOUSE Beta-globin GN=Hbbt1	1	1	0.0861	16233.5	7.94
$59-11	A8DUK7_MOUSE Beta-globin GN=Hbbt1	1	1	0.0884	15720.9	7.13
$59-12	A8DUK4_MOUSE Beta-globin GN=Hbb-bs	1	1	0.0884	15747.9	7.13
	R20180400498_XIANWEIQIEGEXIBAO,12059	K.VNADEVGGEALGR.L	1286.63	-0.00063	2	1	27.98	0	0.0818	0|0	tr|A8DUK4|A8DUK4_MOUSE/tr|D4N6R6|D4N6R6_MUSMC/tr|A8DUN2|A8DUN2_MOUSE/tr|E9Q223|E9Q223_MOUSE/tr|A8DUP0|A8DUP0_MOUSE/tr|A8DUQ5|A8DUQ5_MOUSE/tr|A8DUL0|A8DUL0_MOUSE/tr|A8DUK2|A8DUK2_MOUSE/tr|A8DUK7|A8DUK7_MOUSE/tr|A8DUQ1|A8DUQ1_MOUSE/tr|A8DUL2|A8DUL2_MOUSE/tr|A8DUL7|A8DUL7_MOUSE		4.14	0		0	2	MASCOT		T
$60-1	tr|B1ASJ2|B1ASJ2_MOUSE B4galt2 protein OS=Mus musculus GN=B4galt2 PE=2 SV=1	1	1	0.0163	41908.8	9.38
$60-2	sp|Q9Z2Y2|B4GT2_MOUSE Beta-1,4-galactosyltransferase 2 OS=Mus musculus GN=B4galt2 PE=2 SV=1	1	1	0.0163	41908.8	9.38
	R20180400498_XIANWEIQIEGEXIBAO,6177	R.VLEVSR.Q	702.414	0.00013	2	1	22.45	0	0.591	0|0	sp|Q9Z2Y2|B4GT2_MOUSE/tr|B1ASJ2|B1ASJ2_MOUSE		5.97	0		0	2	MASCOT		T
$61-1	tr|B2RX82|B2RX82_MOUSE Cholinergic receptor, nicotinic, alpha polypeptide 10 OS=Mus musculus GN=Chrna10 PE=2 SV=1	1	1	0.0201	49576.2	8.19
	R20180400498_XIANWEIQIEGEXIBAO,11132	K.AYGDLDAIR.I	993.5	0.00014	2	1	23.52	0	0.267	0|0	tr|B2RX82|B2RX82_MOUSE		4.21	0		0	2	MASCOT		T
$62-1	tr|B7FAU6|B7FAU6_MOUSE Ribosomal protein 10 (Fragment) OS=Mus musculus GN=Rpl10 PE=4 SV=1	1	1	0.0359	18788.8	9.75
$62-2	sp|P86048|RL10L_MOUSE 60S ribosomal protein L10-like OS=Mus musculus GN=Rpl10l PE=2 SV=1	1	1	0.028	24557.6	10.13
$62-3	tr|I7HLV2|I7HLV2_MOUSE 60S ribosomal protein L10 (Fragment) OS=Mus musculus GN=Rpl10 PE=1 SV=1	1	1	0.0299	23071.9	10.03
$62-4	tr|O89059|O89059_MOUSE QM protein (Fragment) OS=Mus musculus PE=2 SV=1	1	1	0.0444	15147.6	9.83
$62-5	tr|Q3THJ6|Q3THJ6_MOUSE Uncharacterized protein OS=Mus musculus PE=2 SV=1	1	1	0.028	24632.6	10.03
$62-6	tr|A0A1B0GXC3|A0A1B0GXC3_MOUSE 60S ribosomal protein L10 (Fragment) OS=Mus musculus GN=Rpl10 PE=4 SV=1	1	1	0.0361	18691.7	9.75
$62-7	tr|A2AM97|A2AM97_MOUSE Ribosomal protein 10 OS=Mus musculus GN=RP23-436K3.4-001 PE=4 SV=1	1	1	0.028	24603.6	10.11
$62-8	sp|Q6ZWV3|RL10_MOUSE 60S ribosomal protein L10 OS=Mus musculus GN=Rpl10 PE=1 SV=3	1	1	0.028	24603.6	10.11
	R20180400498_XIANWEIQIEGEXIBAO,14161	R.IFDLGR.K	720.404	0.00077	2	1	45.09	0	0.00182	0|0	sp|Q6ZWV3|RL10_MOUSE/sp|P86048|RL10L_MOUSE/tr|I7HLV2|I7HLV2_MOUSE/tr|B7FAU6|B7FAU6_MOUSE/tr|Q3THJ6|Q3THJ6_MOUSE/tr|A0A1B0GXC3|A0A1B0GXC3_MOUSE/tr|A2AM97|A2AM97_MOUSE/tr|O89059|O89059_MOUSE		5.84	0		0	2	MASCOT		T
$63-1	tr|D3YVU6|D3YVU6_MOUSE Partner and localizer of BRCA2 OS=Mus musculus GN=Palb2 PE=4 SV=1	1	1	0.0058	111308	6.35
$63-2	sp|P57016|LAD1_MOUSE Ladinin-1 OS=Mus musculus GN=Lad1 PE=1 SV=1	1	1	0.0114	58863.3	9.73
$63-3	tr|Q8R3D5|Q8R3D5_MOUSE Ladinin-1 OS=Mus musculus GN=Lad1 PE=2 SV=1	1	1	0.0114	58872.3	9.73
$63-4	sp|Q3U0P1|PALB2_MOUSE Partner and localizer of BRCA2 OS=Mus musculus GN=Palb2 PE=2 SV=2	1	1	0.0054	119096	6.23
	R20180400498_XIANWEIQIEGEXIBAO,2300	K.TPVSEK.T ! R.TPVSEK.T	660.356	0.00019	2	1	43.5	0	0.00482	0|0	sp|P57016|LAD1_MOUSE/tr|Q8R3D5|Q8R3D5_MOUSE ! sp|Q3U0P1|PALB2_MOUSE/tr|D3YVU6|D3YVU6_MOUSE		5.66	0		0	2	MASCOT		T
$64-1	tr|D3YXU1|D3YXU1_MOUSE Trifunctional enzyme subunit beta, mitochondrial (Fragment) OS=Mus musculus GN=Hadhb PE=1 SV=1	1	1	0.052	18965.5	9.48
$64-2	sp|Q99JY0|ECHB_MOUSE Trifunctional enzyme subunit beta, mitochondrial OS=Mus musculus GN=Hadhb PE=1 SV=1	1	1	0.0189	51385.8	9.43
	R20180400498_XIANWEIQIEGEXIBAO,12356	K.NIVVVEGVR.I	984.584	-0.00022	2	1	29.37	0	0.0406	0|0	sp|Q99JY0|ECHB_MOUSE/tr|D3YXU1|D3YXU1_MOUSE		6	0		0	2	MASCOT		T
$65-1	tr|D3YZC2|D3YZC2_MOUSE Menin OS=Mus musculus GN=Men1 PE=1 SV=1	1	1	0.0122	63750.8	6.03
$65-2	tr|A0A0R4J1I3|A0A0R4J1I3_MOUSE Menin OS=Mus musculus GN=Men1 PE=1 SV=1	1	1	0.0113	68064.5	5.99
$65-3	tr|F7CJP6|F7CJP6_MOUSE Menin (Fragment) OS=Mus musculus GN=Men1 PE=1 SV=1	1	1	0.0648	11092.6	10.46
$65-4	sp|O88559|MEN1_MOUSE Menin OS=Mus musculus GN=Men1 PE=1 SV=2	1	1	0.0115	67499.8	5.99
$65-5	tr|F8WHD9|F8WHD9_MOUSE Menin OS=Mus musculus GN=Men1 PE=1 SV=1	1	1	0.0114	68059.4	5.99
	R20180400498_XIANWEIQIEGEXIBAO,8372	K.INSSAIK.L	732.425	-0.00812	2	1	21.7	0	0.474	0|0	sp|O88559|MEN1_MOUSE/tr|D3YZC2|D3YZC2_MOUSE/tr|A0A0R4J1I3|A0A0R4J1I3_MOUSE/tr|F7CJP6|F7CJP6_MOUSE/tr|F8WHD9|F8WHD9_MOUSE		8.75	0		0	2	MASCOT		T
$66-1	tr|E9Q9S2|E9Q9S2_MOUSE Centrosomal protein of 89 kDa OS=Mus musculus GN=Cep89 PE=1 SV=1	1	1	0.0094	72998	8.3
$66-2	tr|Q99KW6|Q99KW6_MOUSE Ccdc123 protein OS=Mus musculus GN=Cep89 PE=2 SV=1	1	1	0.0094	72924.9	8.3
	R20180400498_XIANWEIQIEGEXIBAO,15116	K.YLM*LEK.R	812.422	-0.0077	2	1	26.81	0	0.0639	0|0	tr|E9Q9S2|E9Q9S2_MOUSE/tr|Q99KW6|Q99KW6_MOUSE		6	0	15.994919 Oxidation (M)	0	2	MASCOT		T
$67-1	tr|E9QA57|E9QA57_MOUSE Spermatogenesis-associated 31 subfamily D, member 1B OS=Mus musculus GN=Spata31d1b PE=4 SV=1	1	1	0.0051	149704	8.97
	R20180400498_XIANWEIQIEGEXIBAO,8480	R.DLSVTPR.G	787.431	-0.00148	2	1	22.12	0	0.743	0|0	tr|E9QA57|E9QA57_MOUSE		5.84	0		0	2	MASCOT		T
$68-1	tr|J3QK46|J3QK46_MOUSE Transmembrane protein 200C OS=Mus musculus GN=Tmem200c PE=1 SV=1	1	1	0.0126	66183.1	9.81
	R20180400498_XIANWEIQIEGEXIBAO,8643	M.IATGGLLR.I	800.499	-9e-05	2	1	24.96	0	0.229	0|0	tr|J3QK46|J3QK46_MOUSE		9.75	0		0	2	MASCOT		T
$69-1	tr|J3QMS2|J3QMS2_MOUSE MCG148436 OS=Mus musculus GN=1700014D04Rik PE=4 SV=1	1	1	0.0081	108639	6.28
$69-2	tr|J3QNP7|J3QNP7_MOUSE RIKEN cDNA 1700014D04 gene (Fragment) OS=Mus musculus GN=1700014D04Rik PE=4 SV=1	1	1	0.0808	11229.8	9.62
	R20180400498_XIANWEIQIEGEXIBAO,7748	R.DDISPDPK.R	886.415	-0.00023	2	1	23.37	0	0.0851	0|0	tr|J3QMS2|J3QMS2_MOUSE/tr|J3QNP7|J3QNP7_MOUSE		3.93	0		0	2	MASCOT		T
$70-1	tr|O70286|O70286_MOUSE Cyclic AMP specific phosphodiesterase PDE4D5A (Fragment) OS=Mus musculus GN=Pde4d PE=2 SV=1	1	1	0.0376	23904.8	9.71
$70-2	tr|F6QFD1|F6QFD1_MOUSE Phosphodiesterase (Fragment) OS=Mus musculus GN=Pde4d PE=1 SV=1	1	1	0.0106	85440	5.1
	R20180400498_XIANWEIQIEGEXIBAO,15733	K.LSPVISPR.N	868.525	6e-05	2	1	25.62	0	0.0522	0|0	tr|F6QFD1|F6QFD1_MOUSE/tr|O70286|O70286_MOUSE		9.75	0		0	2	MASCOT		T
$71-1	tr|Q0VGS1|Q0VGS1_MOUSE Vasohibin 1 OS=Mus musculus GN=Vash1 PE=2 SV=1	1	1	0.0381	33169	9.85
$71-2	sp|Q8C1W1|VASH1_MOUSE Vasohibin-1 OS=Mus musculus GN=Vash1 PE=2 SV=4	1	1	0.0293	41874.2	9.42
$71-3	tr|A0PCF8|A0PCF8_MOUSE Vasohibin 1 OS=Mus musculus GN=Vash1 PE=2 SV=1	1	1	0.0293	41844.2	9.42
	R20180400498_XIANWEIQIEGEXIBAO,18514	K.IHPDGEKVALR.I	1234.69	0.0116	3	1	31.3	0	0.0418	0|0	sp|Q8C1W1|VASH1_MOUSE/tr|A0PCF8|A0PCF8_MOUSE/tr|Q0VGS1|Q0VGS1_MOUSE		6.75	1		0	2	MASCOT		T
$72-1	tr|Q3TQ94|Q3TQ94_MOUSE Uncharacterized protein (Fragment) OS=Mus musculus GN=Ift140 PE=2 SV=1	1	1	0.0056	139777	5.69
$72-2	sp|E9PY46|IF140_MOUSE Intraflagellar transport protein 140 homolog OS=Mus musculus GN=Ift140 PE=1 SV=1	1	1	0.0048	165873	5.61
$72-3	tr|E9Q682|E9Q682_MOUSE Intraflagellar transport protein 140 homolog (Fragment) OS=Mus musculus GN=Ift140 PE=1 SV=1	1	1	0.0057	138699	5.69
$72-4	tr|Q6ZQ91|Q6ZQ91_MOUSE MKIAA0590 protein (Fragment) OS=Mus musculus GN=Ift140 PE=2 SV=1	1	1	0.0055	143403	5.61
	R20180400498_XIANWEIQIEGEXIBAO,18590	K.ISILLSK.V	773.513	-0.00023	2	1	33.2	0	0.00761	0|0	sp|E9PY46|IF140_MOUSE/tr|E9Q682|E9Q682_MOUSE/tr|Q6ZQ91|Q6ZQ91_MOUSE/tr|Q3TQ94|Q3TQ94_MOUSE		8.75	0		0	2	MASCOT		T
$73-1	tr|Q3TR73|Q3TR73_MOUSE Nebulette OS=Mus musculus GN=Nebl PE=1 SV=1	1	1	0.075	13698.3	9.58
$73-2	tr|B7ZCI2|B7ZCI2_MOUSE Nebulette OS=Mus musculus GN=Nebl PE=1 SV=1	1	1	0.0089	116015	8.57
	R20180400498_XIANWEIQIEGEXIBAO,10475	R.NQEQLSAVK.Y	1016.54	0.00095	2	1	22.33	0	0.5	0|0	tr|Q3TR73|Q3TR73_MOUSE/tr|B7ZCI2|B7ZCI2_MOUSE		6	0		0	2	MASCOT		T
$74-1	tr|Q3TRW3|Q3TRW3_MOUSE Uncharacterized protein OS=Mus musculus GN=Snd1 PE=2 SV=1	1	1	0.0077	102054	7.31
$74-2	tr|Q3TW51|Q3TW51_MOUSE Uncharacterized protein OS=Mus musculus GN=Snd1 PE=2 SV=1	1	1	0.0077	102029	7.31
$74-3	tr|Q3UZI3|Q3UZI3_MOUSE Uncharacterized protein OS=Mus musculus GN=Snd1 PE=2 SV=1	1	1	0.0077	102086	7.59
$74-4	sp|Q78PY7|SND1_MOUSE Staphylococcal nuclease domain-containing protein 1 OS=Mus musculus GN=Snd1 PE=1 SV=1	1	1	0.0077	102087	7.08
	R20180400498_XIANWEIQIEGEXIBAO,11591	R.EILPSTR.L	815.462	-0.0005	2	1	22.31	0	0.522	0|0	sp|Q78PY7|SND1_MOUSE/tr|Q3TRW3|Q3TRW3_MOUSE/tr|Q3TW51|Q3TW51_MOUSE/tr|Q3UZI3|Q3UZI3_MOUSE		6.1	0		0	2	MASCOT		T
$75-1	tr|Q3UAX1|Q3UAX1_MOUSE Uncharacterized protein OS=Mus musculus GN=Vim PE=2 SV=1	1	1	0.0172	53556.9	5.13
$75-2	tr|Q5FWJ3|Q5FWJ3_MOUSE Vimentin OS=Mus musculus GN=Vim PE=1 SV=1	1	1	0.0172	53687	5.06
$75-3	sp|P20152|VIME_MOUSE Vimentin OS=Mus musculus GN=Vim PE=1 SV=3	1	1	0.0172	53687	5.06
$75-4	tr|A2AKJ2|A2AKJ2_MOUSE Vimentin (Fragment) OS=Mus musculus GN=Vim PE=1 SV=2	1	1	0.0597	14850.3	10.31
$75-5	tr|Q3U6S1|Q3U6S1_MOUSE Uncharacterized protein OS=Mus musculus GN=Vim PE=2 SV=1	1	1	0.0172	53673	5.06
$75-6	tr|A4IF59|A4IF59_MOUSE Vim protein (Fragment) OS=Mus musculus GN=Vim PE=2 SV=1	1	1	0.0367	24809.3	7.81
$75-7	tr|Q3V2S4|Q3V2S4_MOUSE Uncharacterized protein OS=Mus musculus GN=Vim PE=2 SV=1	1	1	0.0172	53747.1	5.06
$75-8	tr|A0A0A6YWC8|A0A0A6YWC8_MOUSE Vimentin OS=Mus musculus GN=Vim PE=1 SV=1	1	1	0.0187	49192.1	5.05
$75-9	tr|Q3TFD9|Q3TFD9_MOUSE Uncharacterized protein OS=Mus musculus GN=Vim PE=2 SV=1	1	1	0.0172	53688	5.03
$75-10	tr|Q3TWV0|Q3TWV0_MOUSE Uncharacterized protein OS=Mus musculus GN=Vim PE=2 SV=1	1	1	0.0172	53665	5.09
	R20180400498_XIANWEIQIEGEXIBAO,5809	R.SYVTTSTR.T	914.458	7e-05	2	1	24.89	0	0.111	0|0	sp|P20152|VIME_MOUSE/tr|Q5FWJ3|Q5FWJ3_MOUSE/tr|Q3UAX1|Q3UAX1_MOUSE/tr|Q3V2S4|Q3V2S4_MOUSE/tr|A4IF59|A4IF59_MOUSE/tr|A0A0A6YWC8|A0A0A6YWC8_MOUSE/tr|Q3TWV0|Q3TWV0_MOUSE/tr|Q3TFD9|Q3TFD9_MOUSE/tr|Q3U6S1|Q3U6S1_MOUSE/tr|A2AKJ2|A2AKJ2_MOUSE		8.46	0		0	2	MASCOT		T
$76-1	tr|Q3UKS1|Q3UKS1_MOUSE Uncharacterized protein OS=Mus musculus GN=Zmynd11 PE=2 SV=1	1	1	0.0107	66077.4	8.57
$76-2	tr|D3YXX1|D3YXX1_MOUSE Zinc finger MYND domain-containing protein 11 OS=Mus musculus GN=Zmynd11 PE=1 SV=1	1	1	0.0099	70280.4	9.27
$76-3	tr|Q8BJZ0|Q8BJZ0_MOUSE Zinc finger MYND domain-containing protein 11 OS=Mus musculus GN=Zmynd11 PE=1 SV=1	1	1	0.0109	64272.6	9.18
$76-4	tr|Q6PD13|Q6PD13_MOUSE Zmynd11 protein OS=Mus musculus GN=Zmynd11 PE=2 SV=1	1	1	0.0107	66006.3	8.57
$76-5	tr|Q4FJS3|Q4FJS3_MOUSE Zmynd11 protein OS=Mus musculus GN=Zmynd11 PE=2 SV=1	1	1	0.0107	66120.4	8.55
$76-6	tr|D3Z2K4|D3Z2K4_MOUSE Zinc finger MYND domain-containing protein 11 (Fragment) OS=Mus musculus GN=Zmynd11 PE=1 SV=1	1	1	0.0403	17133.8	10.04
$76-7	tr|D3YY86|D3YY86_MOUSE Zinc finger MYND domain-containing protein 11 OS=Mus musculus GN=Zmynd11 PE=1 SV=1	1	1	0.0097	72085.2	8.76
$76-8	sp|Q8R5C8|ZMY11_MOUSE Zinc finger MYND domain-containing protein 11 OS=Mus musculus GN=Zmynd11 PE=1 SV=2	1	1	0.01	70837	8.85
$76-9	tr|D3YXR0|D3YXR0_MOUSE Zinc finger MYND domain-containing protein 11 (Fragment) OS=Mus musculus GN=Zmynd11 PE=1 SV=1	1	1	0.021	33251.7	8.66
$76-10	tr|D3Z4G1|D3Z4G1_MOUSE Zinc finger MYND domain-containing protein 11 (Fragment) OS=Mus musculus GN=Zmynd11 PE=1 SV=1	1	1	0.0241	29026	8.76
$76-11	tr|D3Z7P1|D3Z7P1_MOUSE Zinc finger MYND domain-containing protein 11 (Fragment) OS=Mus musculus GN=Zmynd11 PE=1 SV=1	1	1	0.0674	10015.5	9.63
$76-12	tr|D3Z029|D3Z029_MOUSE Zinc finger MYND domain-containing protein 11 (Fragment) OS=Mus musculus GN=Zmynd11 PE=1 SV=1	1	1	0.0296	23698.1	9.09
$76-13	tr|A0A1Y7VJ93|A0A1Y7VJ93_MOUSE Zinc finger MYND domain-containing protein 11 (Fragment) OS=Mus musculus GN=Zmynd11 PE=1 SV=1	1	1	0.0127	55076.1	8.64
	R20180400498_XIANWEIQIEGEXIBAO,16381	R.AIDLNK.K	673.388	0.01049	1	1	20.33	0	1.55	0|0	sp|Q8R5C8|ZMY11_MOUSE/tr|Q8BJZ0|Q8BJZ0_MOUSE/tr|D3YXX1|D3YXX1_MOUSE/tr|Q3UKS1|Q3UKS1_MOUSE/tr|D3YY86|D3YY86_MOUSE/tr|D3Z2K4|D3Z2K4_MOUSE/tr|Q4FJS3|Q4FJS3_MOUSE/tr|Q6PD13|Q6PD13_MOUSE/tr|D3Z7P1|D3Z7P1_MOUSE/tr|D3Z029|D3Z029_MOUSE/tr|A0A1Y7VJ93|A0A1Y7VJ93_MOUSE/tr|D3Z4G1|D3Z4G1_MOUSE/tr|D3YXR0|D3YXR0_MOUSE		5.88	0		0	2	MASCOT		T
$77-1	tr|Q3UUU5|Q3UUU5_MOUSE Uncharacterized protein OS=Mus musculus GN=Pdlim2 PE=2 SV=1	1	1	0.0449	16608.5	9.05
$77-2	sp|Q8R1G6|PDLI2_MOUSE PDZ and LIM domain protein 2 OS=Mus musculus GN=Pdlim2 PE=1 SV=1	1	1	0.0201	37702.9	9.03
$77-3	tr|E9Q996|E9Q996_MOUSE PDZ and LIM domain protein 2 (Fragment) OS=Mus musculus GN=Pdlim2 PE=1 SV=1	1	1	0.0323	22965.3	7.13
	R20180400498_XIANWEIQIEGEXIBAO,10277	R.QSASPLR.L	758.416	-0.00681	2	1	23.3	0	0.272	0|0	sp|Q8R1G6|PDLI2_MOUSE/tr|E9Q996|E9Q996_MOUSE/tr|Q3UUU5|Q3UUU5_MOUSE		9.75	0		0	2	MASCOT		T
$78-1	tr|Q4FK39|Q4FK39_MOUSE Interferon-stimulated protein, isoform CRA_b OS=Mus musculus GN=Isg20 PE=2 SV=1	1	1	0.0331	20582.6	8.98
$78-2	sp|Q9JL16|ISG20_MOUSE Interferon-stimulated gene 20 kDa protein OS=Mus musculus GN=Isg20 PE=1 SV=1	1	1	0.02	32502.5	8.41
$78-3	tr|A0A0U1RP59|A0A0U1RP59_MOUSE Interferon-stimulated gene 20 kDa protein OS=Mus musculus GN=Isg20 PE=1 SV=1	1	1	0.0414	16501	8.34
$78-4	tr|Q3UW00|Q3UW00_MOUSE Uncharacterized protein OS=Mus musculus GN=Isg20 PE=2 SV=1	1	1	0.0331	20509.5	8.98
	R20180400498_XIANWEIQIEGEXIBAO,3337	R.VSGLAR.C	602.362	0.01136	2	1	37.03	0	0.0311	0|0	sp|Q9JL16|ISG20_MOUSE/tr|Q4FK39|Q4FK39_MOUSE/tr|A0A0U1RP59|A0A0U1RP59_MOUSE/tr|Q3UW00|Q3UW00_MOUSE		9.72	0		0	2	MASCOT		T
$79-1	tr|Q5PR09|Q5PR09_MOUSE Ribosomal protein L32 OS=Mus musculus GN=Rpl32 PE=2 SV=1	1	1	0.0519	15873.6	11.42
$79-2	sp|P62911|RL32_MOUSE 60S ribosomal protein L32 OS=Mus musculus GN=Rpl32 PE=1 SV=2	1	1	0.0519	15859.6	11.32
	R20180400498_XIANWEIQIEGEXIBAO,2471	R.VTNPNAR.L	771.411	0.00032	2	1	25.06	0	0.126	0|0	sp|P62911|RL32_MOUSE/tr|Q5PR09|Q5PR09_MOUSE		9.72	0		0	2	MASCOT		T
$80-1	tr|Q7TQH2|Q7TQH2_MOUSE Myh14 protein (Fragment) OS=Mus musculus GN=Myh14 PE=2 SV=1	1	1	0.0149	69437.5	5.19
$80-2	tr|K3W4R2|K3W4R2_MOUSE Myosin-14 OS=Mus musculus GN=Myh14 PE=1 SV=1	1	1	0.0045	228559	5.51
$80-3	sp|Q6URW6|MYH14_MOUSE Myosin-14 OS=Mus musculus GN=Myh14 PE=1 SV=1	1	1	0.0045	228583	5.49
$80-4	tr|A0A140LI60|A0A140LI60_MOUSE Myosin-14 (Fragment) OS=Mus musculus GN=Myh14 PE=1 SV=1	1	1	0.0072	143236	5.49
	R20180400498_XIANWEIQIEGEXIBAO,13078	K.MLIAALESK.L	975.554	-0.00606	2	1	22.32	0	0.307	0|0	sp|Q6URW6|MYH14_MOUSE/tr|A0A140LI60|A0A140LI60_MOUSE/tr|Q7TQH2|Q7TQH2_MOUSE/tr|K3W4R2|K3W4R2_MOUSE		5.75	0		0	2	MASCOT		T
$81-1	tr|Q7TR92|Q7TR92_MOUSE Olfactory receptor OS=Mus musculus GN=Olfr1022 PE=3 SV=1	1	1	0.019	35540.8	8.55
$81-2	tr|L7MTT3|L7MTT3_MOUSE Olfactory receptor 1022 OS=Mus musculus GN=Olfr1022 PE=3 SV=1	1	1	0.019	35521.8	8.4
$81-3	tr|Q8VFL6|Q8VFL6_MOUSE Olfactory receptor OS=Mus musculus PE=3 SV=1	1	1	0.019	35468.8	8.68
	R20180400498_XIANWEIQIEGEXIBAO,3433	R.SIEESK.V	692.346	0.00014	2	1	27.42	0	0.108	0|0	tr|Q7TR92|Q7TR92_MOUSE/tr|L7MTT3|L7MTT3_MOUSE/tr|Q8VFL6|Q8VFL6_MOUSE		4.53	0		0	2	MASCOT		T
$82-1	tr|Q7TRN3|Q7TRN3_MOUSE Olfactory receptor 699 OS=Mus musculus GN=Olfr699 PE=3 SV=1	1	1	0.0222	35090.7	7.52
$82-2	tr|Q8VF88|Q8VF88_MOUSE Olfactory receptor 694 OS=Mus musculus GN=Olfr694 PE=2 SV=1	1	1	0.0222	34927.3	7.52
$82-3	tr|Q8VFM5|Q8VFM5_MOUSE Olfactory receptor 700 OS=Mus musculus GN=Olfr700 PE=2 SV=1	1	1	0.0222	35282.8	8.36
$82-4	tr|Q9EPF6|Q9EPF6_MOUSE MCG1046656 OS=Mus musculus GN=Olfr704 PE=3 SV=1	1	1	0.0222	35119.5	8
$82-5	tr|Q2M2Q3|Q2M2Q3_MOUSE Olfr703 protein (Fragment) OS=Mus musculus GN=Olfr703 PE=2 SV=1	1	1	0.022	35361.9	8.15
$82-6	tr|Q8VFM4|Q8VFM4_MOUSE Olfactory receptor 697 OS=Mus musculus GN=Olfr697 PE=2 SV=1	1	1	0.0221	35470.9	8.3
$82-7	tr|Q8VGD7|Q8VGD7_MOUSE Olfactory receptor 1395 OS=Mus musculus GN=Olfr1395 PE=3 SV=1	1	1	0.0221	35453.3	8.97
$82-8	tr|K7N641|K7N641_MOUSE Olfactory receptor 694 OS=Mus musculus GN=Olfr694 PE=3 SV=1	1	1	0.0222	34931.3	7.52
$82-9	tr|Q3MI66|Q3MI66_MOUSE Olfr700 protein (Fragment) OS=Mus musculus GN=Olfr700 PE=2 SV=1	1	1	0.0222	35135.7	8.36
$82-10	tr|Q9EPF5|Q9EPF5_MOUSE Olfactory receptor 703 OS=Mus musculus GN=Olfr703 PE=3 SV=1	1	1	0.0219	35493.1	8.08
	R20180400498_XIANWEIQIEGEXIBAO,5612	K.EVTGALR.R ! K.EVTGALR.K	745.42	-0.00125	2	1	35.03	0	0.0331	0|0	tr|Q7TRN3|Q7TRN3_MOUSE/tr|Q8VF88|Q8VF88_MOUSE/tr|Q8VFM5|Q8VFM5_MOUSE/tr|Q9EPF6|Q9EPF6_MOUSE/tr|K7N641|K7N641_MOUSE/tr|Q3MI66|Q3MI66_MOUSE/tr|Q9EPF5|Q9EPF5_MOUSE/tr|Q2M2Q3|Q2M2Q3_MOUSE ! tr|Q8VFM4|Q8VFM4_MOUSE/tr|Q8VGD7|Q8VGD7_MOUSE		6.1	0		0	2	MASCOT		T
$83-1	tr|Q8BJY8|Q8BJY8_MOUSE Uncharacterized protein OS=Mus musculus GN=Mtrf1 PE=2 SV=1	1	1	0.0112	52417	8.63
$83-2	sp|Q8K126|RF1M_MOUSE Peptide chain release factor 1, mitochondrial OS=Mus musculus GN=Mtrf1 PE=2 SV=1	1	1	0.0112	52457	8.63
	R20180400498_XIANWEIQIEGEXIBAO,5908	R.VDTFR.A	637.33	0.00029	2	1	20.6	0	1.82	0|0	sp|Q8K126|RF1M_MOUSE/tr|Q8BJY8|Q8BJY8_MOUSE		5.81	0		0	2	MASCOT		T
$84-1	tr|Q8C0U1|Q8C0U1_MOUSE Uncharacterized protein OS=Mus musculus GN=Trp53bp1 PE=2 SV=1	1	1	0.0126	77143.3	6.36
$84-2	tr|Q8BZ87|Q8BZ87_MOUSE Uncharacterized protein (Fragment) OS=Mus musculus GN=Trp53bp1 PE=2 SV=1	1	1	0.0147	67133.8	7.22
$84-3	sp|P70399|TP53B_MOUSE TP53-binding protein 1 OS=Mus musculus GN=Tp53bp1 PE=1 SV=3	1	1	0.0046	212733	4.54
$84-4	tr|F6ZRL3|F6ZRL3_MOUSE Transformation-related protein 53-binding protein 1 (Fragment) OS=Mus musculus GN=Trp53bp1 PE=1 SV=1	1	1	0.0542	18121.1	9.54
$84-5	tr|Q3V1P7|Q3V1P7_MOUSE Uncharacterized protein (Fragment) OS=Mus musculus GN=Trp53bp1 PE=2 SV=1	1	1	0.0131	74265.2	7.01
	R20180400498_XIANWEIQIEGEXIBAO,3694	R.ASTGVPSGK.R	803.426	-0.00018	2	1	22.2	0	0.559	0|0	sp|P70399|TP53B_MOUSE/tr|Q8BZ87|Q8BZ87_MOUSE/tr|Q3V1P7|Q3V1P7_MOUSE/tr|F6ZRL3|F6ZRL3_MOUSE/tr|Q8C0U1|Q8C0U1_MOUSE		8.8	0		0	2	MASCOT		T
$85-1	tr|Q8C4K6|Q8C4K6_MOUSE Uncharacterized protein OS=Mus musculus GN=Dsc1 PE=2 SV=1	1	1	0.0084	92740.9	5.32
$85-2	tr|Q2VPA9|Q2VPA9_MOUSE Dsc1 protein (Fragment) OS=Mus musculus GN=Dsc1 PE=2 SV=1	1	1	0.0081	96260.7	5.24
$85-3	sp|P55849|DSC1_MOUSE Desmocollin-1 OS=Mus musculus GN=Dsc1 PE=1 SV=2	1	1	0.0079	98936.9	5.28
$85-4	tr|Q32ME9|Q32ME9_MOUSE Desmocollin 1, isoform CRA_a OS=Mus musculus GN=Dsc1 PE=1 SV=1	1	1	0.0084	92771	5.32
	R20180400498_XIANWEIQIEGEXIBAO,17267	R.IDVEILR.M	857.509	-1e-05	2	1	22.81	0	0.371	0|0	sp|P55849|DSC1_MOUSE/tr|Q32ME9|Q32ME9_MOUSE/tr|Q8C4K6|Q8C4K6_MOUSE/tr|Q2VPA9|Q2VPA9_MOUSE		4.37	0		0	2	MASCOT		T
$86-1	tr|Q8CEW0|Q8CEW0_MOUSE Uncharacterized protein OS=Mus musculus GN=Tmem185b PE=2 SV=1	1	1	0.0261	26159.4	6.59
$86-2	sp|Q8BFQ4|WDR82_MOUSE WD repeat-containing protein 82 OS=Mus musculus GN=Wdr82 PE=1 SV=1	1	1	0.0192	35078.7	7.59
$86-3	tr|B2RXQ8|B2RXQ8_MOUSE MCG19514, isoform CRA_a OS=Mus musculus GN=Wdr82 PE=1 SV=1	1	1	0.0192	35078.7	7.59
$86-4	tr|A0A087WQ38|A0A087WQ38_MOUSE WD repeat-containing protein 82 (Fragment) OS=Mus musculus GN=Wdr82 PE=1 SV=1	1	1	0.1176	5916.68	9.73
	R20180400498_XIANWEIQIEGEXIBAO,7906	K.IDDTIR.Y ! R.LDDTIR.S	732.389	0.00111	2	1	20.63	0	0.805	0|0	sp|Q8BFQ4|WDR82_MOUSE/tr|B2RXQ8|B2RXQ8_MOUSE/tr|A0A087WQ38|A0A087WQ38_MOUSE ! tr|Q8CEW0|Q8CEW0_MOUSE		4.21	0		0	2	MASCOT		T
$87-1	tr|Q8R287|Q8R287_MOUSE Vomeronasal type-1 receptor OS=Mus musculus GN=Vmn1r83 PE=2 SV=1	1	1	0.0163	34279	9.21
	R20180400498_XIANWEIQIEGEXIBAO,12777	R.LMILK.H	617.405	-7e-05	2	1	24.46	0	0.114	0|0	tr|Q8R287|Q8R287_MOUSE		8.75	0		0	2	MASCOT		T
$88-1	tr|Q8VGV8|Q8VGV8_MOUSE Olfactory receptor 589 OS=Mus musculus GN=Olfr589 PE=3 SV=1	1	1	0.0284	36135.4	9.16
	R20180400498_XIANWEIQIEGEXIBAO,3910	R.VKKILLQVR.G	1096.76	0.0066	3	1	38.62	0	0.000185	0|0	tr|Q8VGV8|Q8VGV8_MOUSE		11.17	2		0	2	MASCOT		T
$89-1	tr|Q9CVQ8|Q9CVQ8_MOUSE Uncharacterized protein (Fragment) OS=Mus musculus GN=1700080G18Rik PE=2 SV=1	1	1	0.0863	14787.7	11.25
	R20180400498_XIANWEIQIEGEXIBAO,17389	K.WFM*PPKM*VANPK.E	1477.73	0.00891	2	1	21.36	0	1.03	0|0	tr|Q9CVQ8|Q9CVQ8_MOUSE		10	1	15.994919 Oxidation (M)	0	2	MASCOT		T
$90-1	tr|Q9CX41|Q9CX41_MOUSE Dynein heavy chain domain 1 OS=Mus musculus GN=Dnhd1 PE=1 SV=1	1	1	0.0175	33141.4	5.69
$90-2	tr|D3Z2X2|D3Z2X2_MOUSE Dynein heavy chain domain 1 OS=Mus musculus GN=Dnhd1 PE=1 SV=2	1	1	0.0011	536529	6.62
$90-3	tr|Q6KAN9|Q6KAN9_MOUSE MFLJ00251 protein (Fragment) OS=Mus musculus GN=mFLJ00251 PE=2 SV=1	1	1	0.0049	118419	7.42
	R20180400498_XIANWEIQIEGEXIBAO,3349	K.LNNMR.K	647.329	0.0002	2	1	21.21	0	0.903	0|0	tr|Q9CX41|Q9CX41_MOUSE/tr|D3Z2X2|D3Z2X2_MOUSE/tr|Q6KAN9|Q6KAN9_MOUSE		9.75	0		0	2	MASCOT		T
$91-1	tr|Q9CY42|Q9CY42_MOUSE Uncharacterized protein OS=Mus musculus GN=Apoh PE=2 SV=1	1	1	0.0232	38687.6	8.66
$91-2	sp|Q01339|APOH_MOUSE Beta-2-glycoprotein 1 OS=Mus musculus GN=Apoh PE=1 SV=1	1	1	0.0232	38618.5	8.59
$91-3	tr|Q6LAL7|Q6LAL7_MOUSE Beta-2 glycoprotein I (Fragment) OS=Mus musculus PE=4 SV=1	1	1	0.0248	36320.6	8.54
	R20180400498_XIANWEIQIEGEXIBAO,13753	K.IHFYCKNK.E	1109.56	0.00772	2	1	20.95	0	1.1	0|0	sp|Q01339|APOH_MOUSE/tr|Q6LAL7|Q6LAL7_MOUSE/tr|Q9CY42|Q9CY42_MOUSE		9.2	1		0	2	MASCOT		T
$92-1	tr|Q9D6U7|Q9D6U7_MOUSE Uncharacterized protein OS=Mus musculus GN=Ckm PE=2 SV=1	1	1	0.0184	43030.4	6.58
$92-2	sp|P07310|KCRM_MOUSE Creatine kinase M-type OS=Mus musculus GN=Ckm PE=1 SV=1	1	1	0.0184	43044.5	6.58
$92-3	tr|A2RTA0|A2RTA0_MOUSE Creatine kinase, muscle OS=Mus musculus GN=Ckm PE=1 SV=1	1	1	0.0184	43044.5	6.58
$92-4	tr|A0A0J9YKD4|A0A0J9YKD4_MOUSE Creatine kinase M-type OS=Mus musculus GN=Ckm PE=1 SV=1	1	1	0.0224	35107.7	6.61
	R20180400498_XIANWEIQIEGEXIBAO,12790	K.FEEILTR.L	907.488	-0.00026	2	1	35.19	0	0.0204	0|0	sp|P07310|KCRM_MOUSE/tr|A2RTA0|A2RTA0_MOUSE/tr|A0A0J9YKD4|A0A0J9YKD4_MOUSE/tr|Q9D6U7|Q9D6U7_MOUSE		4.53	0		0	2	MASCOT		T
$93-1	tr|Q9D9G7|Q9D9G7_MOUSE 1700074P13Rik protein OS=Mus musculus GN=1700074P13Rik PE=2 SV=1	1	1	0.0279	28405.6	7.6
$93-2	tr|D3Z4W5|D3Z4W5_MOUSE RIKEN cDNA 1700074P13 gene (Fragment) OS=Mus musculus GN=1700074P13Rik PE=3 SV=1	1	1	0.0398	20150	4.96
	R20180400498_XIANWEIQIEGEXIBAO,16962	K.NDLMLIK.L	846.475	-0.00052	2	1	36.24	0	0.0183	0|0	tr|Q9D9G7|Q9D9G7_MOUSE/tr|D3Z4W5|D3Z4W5_MOUSE		5.84	0		0	2	MASCOT		T
$94-1	tr|Q9Z0I5|Q9Z0I5_MOUSE MCG141260 OS=Mus musculus GN=Slfn3 PE=2 SV=1	1	1	0.0097	58460.2	8.19
$94-2	tr|Q3V0E6|Q3V0E6_MOUSE Uncharacterized protein OS=Mus musculus GN=Slfn3 PE=2 SV=1	1	1	0.0127	44310.9	7.82
$94-3	tr|A0A1G5SJU0|A0A1G5SJU0_MOUSE Schlafen family member 4 OS=Mus musculus GN=OTTMUSPWKG00059399 PE=4 SV=1	1	1	0.008	70868.9	8.43
$94-4	tr|A0A1G5SLP0|A0A1G5SLP0_MOUSE Schlafen family member 4 OS=Mus musculus domesticus GN=OTTMUSWSBG00059306 PE=4 SV=1	1	1	0.008	70868.9	8.43
$94-5	tr|F6U3Z3|F6U3Z3_MOUSE Coiled-coil domain-containing protein 34 (Fragment) OS=Mus musculus GN=Ccdc34 PE=4 SV=1	1	1	0.0357	15514	4.28
$94-6	tr|A0A1G5SLK1|A0A1G5SLK1_MOUSE Schlafen family member 3 OS=Mus musculus GN=OTTMUSCASG00059416 PE=4 SV=1	1	1	0.0085	66866.4	8.01
$94-7	tr|A0A1L1STQ7|A0A1L1STQ7_MOUSE Schlafen 3 OS=Mus musculus GN=Slfn3 PE=4 SV=1	1	1	0.0078	72121.3	8.14
$94-8	tr|A0A1G5SJS3|A0A1G5SJS3_MOUSE Schlafen family member 4 isoform 1 OS=Mus musculus GN=OTTMUSCASG00059415 PE=4 SV=1	1	1	0.0083	67906.6	8.37
	R20180400498_XIANWEIQIEGEXIBAO,5494	K.FIEVR.K ! K.FLEVR.E	663.382	0.0003	2	1	21.15	0	1.59	0|0	tr|Q9Z0I5|Q9Z0I5_MOUSE/tr|Q3V0E6|Q3V0E6_MOUSE/tr|A0A1G5SJU0|A0A1G5SJU0_MOUSE/tr|A0A1G5SLK1|A0A1G5SLK1_MOUSE/tr|A0A1L1STQ7|A0A1L1STQ7_MOUSE/tr|A0A1G5SJS3|A0A1G5SJS3_MOUSE/tr|A0A1G5SLP0|A0A1G5SLP0_MOUSE ! tr|F6U3Z3|F6U3Z3_MOUSE		6	0		0	2	MASCOT		T
$95-1	tr|Q9Z0I6|Q9Z0I6_MOUSE Schlafen 2 OS=Mus musculus GN=Slfn2 PE=1 SV=1	1	1	0.0344	42437.1	6
$95-2	tr|A0A1G5SJW1|A0A1G5SJW1_MOUSE Schlafen family member 2 OS=Mus musculus domesticus GN=OTTMUSWSBG00059303 PE=4 SV=1	1	1	0.0344	42437.1	6
	R20180400498_XIANWEIQIEGEXIBAO,17465	R.NDIQLENAKAAGK.M	1371.72	0.01108	2	1	24.62	0	0.208	0|0	tr|Q9Z0I6|Q9Z0I6_MOUSE/tr|A0A1G5SJW1|A0A1G5SJW1_MOUSE		6.07	1		0	2	MASCOT		T
$96-1	tr|Q9Z1R9|Q9Z1R9_MOUSE MCG124046 OS=Mus musculus GN=Prss1 PE=1 SV=1	1	1	0.0813	26134.4	4.75
	R20180400498_XIANWEIQIEGEXIBAO,19191	R.LGEHNINVLEGNEQFIDAAK.I	2211.1	-0.0003	2	1	41.35	0	0.00453	0|0	tr|Q9Z1R9|Q9Z1R9_MOUSE		4.4	0		0	2	MASCOT		T
$97-1	tr|S4R1P5|S4R1P5_MOUSE Dystonin OS=Mus musculus GN=Dst PE=1 SV=1	1	1	0.0012	870523	5.31
$97-2	tr|E9Q9X1|E9Q9X1_MOUSE Dystonin OS=Mus musculus GN=Dst PE=1 SV=2	1	1	0.0012	835681	5.2
$97-3	tr|A0A087WPR7|A0A087WPR7_MOUSE Dystonin (Fragment) OS=Mus musculus GN=Dst PE=1 SV=1	1	1	0.003	331487	4.85
$97-4	sp|Q91ZU6|DYST_MOUSE Dystonin OS=Mus musculus GN=Dst PE=1 SV=2	1	1	0.0012	834208	5.2
	R20180400498_XIANWEIQIEGEXIBAO,2929	K.ERSSDSSSK.E	982.444	0.00983	2	1	21.8	0	0.128	0|0	sp|Q91ZU6|DYST_MOUSE/tr|S4R1P5|S4R1P5_MOUSE/tr|E9Q9X1|E9Q9X1_MOUSE/tr|A0A087WPR7|A0A087WPR7_MOUSE		6.17	1		0	2	MASCOT		T
----- summary -----
Total protein	: 384
Total protein group	: 97
UniPepCount	ProteinGroupCount	Percent	ProteinCount	Percent
1	87	0.8969	323	0.8411
2	6	0.0619	22	0.0573
3	4	0.0412	39	0.1016
