# Supplementary material for: An extra-erythrocyte role of haemoglobin body in chondrocyte hypoxia adaption
Source: Nature. 2023 Oct 4;622(7984):834–41. doi: 10.1038/s41586-023-06611-6 (PMC10600011; doi:10.1038/s41586-023-06611-6)
Supplement: Supplementary file 5 — SDS-PAGE sample mass spectrometry. [file 41586_2023_6611_MOESM5_ESM.xlsx]

## Sheet: Sheet1
Accession	Description	ΣCoverage	Σ# Proteins	Σ# Unique Peptides	Σ# Peptides	Σ# PSMs	Score R20180400445_180416_1	Coverage blood	# Peptides blood	# PSM blood	Score R20180400445_180416_2	Coverage cartilage	# Peptides cartilage	# PSM cartilage	# AAs	MW [kDa]	calc. pI
Q61649	Alpha-globin mRNA (Fragment)	89.66	1	1	6	747	10883.5	89.66	6	477	3510.96	89.66	6	270	58	6.21203	7.51807
A8DUL0	Beta-globin GN=Hbbt1	86.39	3	4	15	2493	38852.6	86.39	15	1130	26848.8	73.47	9	1363	147	15.8222	7.29834
A8DUP0	Beta-globin GN=Hbbt1	80.95	1	1	12	2306	46182	80.95	12	1023	29627.8	73.47	9	1283	147	15.6361	8.20654
A8DUM2	Beta-globin GN=Hbbt1	80.27	3	2	11	2102	35713.6	71.43	10	985	18568.7	68.03	9	1117	147	15.7701	7.6499
Q61667	Histone H4 (Fragment)	72.73	1	1	6	187	70.63	18.18	1	2	4214.49	72.73	6	185	55	6.23134	9.5249
Q8BPF4	Uncharacterized protein	71.83	9	4	10	1574	29551.7	71.83	10	967	11418	71.83	10	607	142	15.1718	8.67529
Q54AH9	Beta-2-globin (Fragment)	54.79	11	3	8	1316	10453.1	30.82	5	544	8987.44	50.68	7	772	146	15.7372	8.04541
P62806	Histone H4	54.37	2	4	9	318	70.63	9.71	1	2	8130.17	54.37	9	316	103	11.3604	11.356
Q9CR49	Globin b1 GN=Hbb-y	53.06	4	7	9	40	1036.27	53.06	9	38	77.79	14.29	2	2	147	16.1354	8.19189
P04444	Hemoglobin subunit beta-H1 GN=Hbb-bh1	41.5	5	5	6	19	525.441	41.5	6	19					147	16.4837	8.66064
Q64433	10 kDa heat shock protein, mitochondrial OS=Mus musculus GN=Hspe1 PE=1 SV=2 - [CH10_MOUSE]	41.18	2	4	4	10					260.31	41.18	4	10	102	10.9559	8.35303
A0JLV3	Histone H2B (Fragment) OS=Mus musculus GN=Hist1h2bj PE=2 SV=1 - [A0JLV3_MOUSE]	40.65	16	1	7	41					1062.95	40.65	7	41	123	13.5704	10.3892
P10854	Histone H2B type 1-M OS=Mus musculus GN=Hist1h2bm PE=1 SV=2 - [H2B1M_MOUSE]	39.68	9	1	7	41					1091.35	39.68	7	41	126	13.9276	10.3159
P62897	Cytochrome c, somatic OS=Mus musculus GN=Cycs PE=1 SV=2 - [CYC_MOUSE]	39.05	2	5	5	17					645.478	39.05	5	17	105	11.598	9.5835
Q9CQS8	Protein transport protein Sec61 subunit beta OS=Mus musculus GN=Sec61b PE=1 SV=3 - [SC61B_MOUSE]	37.5	3	3	3	16					538.683	37.5	3	16	96	9.9521	11.561
P16045	Galectin-1 OS=Mus musculus GN=Lgals1 PE=1 SV=3 - [LEG1_MOUSE]	35.56	1	5	5	26	107.31	14.81	2	4	358.72	35.56	5	22	135	14.8562	5.49072
Q545G5	MCG121569, isoform CRA_b OS=Mus musculus GN=Myl1 PE=2 SV=1 - [Q545G5_MOUSE]	35.33	11	5	5	15					590.233	35.33	5	15	150	16.5891	4.67822
Q1JUQ7	FK506 binding protein12-T2 OS=Mus musculus GN=Fkbp1a PE=2 SV=1 - [Q1JUQ7_MOUSE]	35.14	5	1	1	5					175.657	35.14	1	5	37	4.01899	9.0415
A0A087WPC9	Dynein, axonemal, heavy chain 7B (Fragment) OS=Mus musculus GN=Dnah7b PE=4 SV=1 - [A0A087WPC9_MOUSE]	33.33	1	1	1	1					43.12	33.33	1	1	24	2.77347	6.30322
P06467	Hemoglobin subunit zeta OS=Mus musculus GN=Hbz PE=2 SV=2 - [HBAZ_MOUSE]	33.1	2	4	5	152	1275.04	33.1	5	110	286.647	4.93	1	42	142	16.2242	7.57666
Q9JJI8	60S ribosomal protein L38 OS=Mus musculus GN=Rpl38 PE=1 SV=3 - [RL38_MOUSE]	32.86	1	3	3	7					72.075	32.86	3	7	70	8.19872	10.0962
A0A087WQE6	Elongin-C (Fragment) OS=Mus musculus GN=Eloc PE=1 SV=1 - [A0A087WQE6_MOUSE]	32.63	4	3	3	8					149.625	32.63	3	8	95	10.6501	5.14795
P62962	Profilin-1 OS=Mus musculus GN=Pfn1 PE=1 SV=2 - [PROF1_MOUSE]	31.43	5	4	4	19					409.792	31.43	4	19	140	14.9475	8.27979
P0C0S6	Histone H2A.Z OS=Mus musculus GN=H2afz PE=1 SV=2 - [H2AZ_MOUSE]	31.25	6	3	4	38					725.733	31.25	4	38	128	13.5446	10.5796
P62274	40S ribosomal protein S29 OS=Mus musculus GN=Rps29 PE=3 SV=2 - [RS29_MOUSE]	30.36	1	2	2	3					73.4124	30.36	2	3	56	6.6723	10.1255
Q60605	Myosin light polypeptide 6 OS=Mus musculus GN=Myl6 PE=1 SV=3 - [MYL6_MOUSE]	29.8	8	4	4	11					299.106	29.8	4	11	151	16.9191	4.65283
Q3U9A8	SH3 domain-binding glutamic acid-rich-like protein OS=Mus musculus GN=Sh3bgrl PE=2 SV=1 - [Q3U9A8_MOUSE]	28.95	2	3	3	7					202.278	28.95	3	7	114	12.7312	5.04639
Q4FZG9	NADH dehydrogenase [ubiquinone] 1 alpha subcomplex subunit 4-like 2 OS=Mus musculus GN=Ndufa4l2 PE=3 SV=1 - [NUA4L_MOUSE]	28.74	1	3	3	6					133.362	28.74	3	6	87	10.0392	9.92041
A0A1B0GR53	BET1-like protein (Fragment) OS=Mus musculus GN=Bet1l PE=4 SV=1 - [A0A1B0GR53_MOUSE]	27.66	7	1	1	1					80.52	27.66	1	1	47	5.27665	5.0083
Q06185	ATP synthase subunit e, mitochondrial OS=Mus musculus GN=Atp5i PE=1 SV=2 - [ATP5I_MOUSE]	26.76	2	2	2	5					184.922	26.76	2	5	71	8.23047	9.34912
O88687	Heat shock protein 70 (Fragment) OS=Mus musculus GN=Hsp70.3 PE=3 SV=1 - [O88687_MOUSE]	25.58	32	1	1	1					32.74	25.58	1	1	43	4.50527	7.1665
O55142	60S ribosomal protein L35a OS=Mus musculus GN=Rpl35a PE=1 SV=2 - [RL35A_MOUSE]	25.45	3	3	3	20	32.68	10.91	1	1	362.007	25.45	3	19	110	12.5457	10.8872
Q9D7S7	60S ribosomal protein L22-like 1 OS=Mus musculus GN=Rpl22l1 PE=1 SV=1 - [RL22L_MOUSE]	25.41	1	3	3	4					134.819	25.41	3	4	122	14.4586	9.45166
B0LAC2	Ubiquitin A-52 residue ribosomal protein fusion product 1 (Fragment) OS=Mus musculus GN=Uba52 PE=2 SV=1 - [B0LAC2_MOUSE]	25.35	19	2	2	5	44.93	12.68	1	1	93.82	25.35	2	4	71	8.03335	7.25439
Q9CZX8	40S ribosomal protein S19 OS=Mus musculus GN=Rps19 PE=1 SV=3 - [RS19_MOUSE]	24.14	7	4	4	6					206.29	24.14	4	6	145	16.0756	10.4038
D3YVB4	40S ribosomal protein S15a (Fragment) OS=Mus musculus GN=Rps15a PE=1 SV=1 - [D3YVB4_MOUSE]	23.94	4	2	2	6					184.646	23.94	2	6	71	8.10146	10.4331
P63024	Vesicle-associated membrane protein 3 OS=Mus musculus GN=Vamp3 PE=1 SV=1 - [VAMP3_MOUSE]	23.3	8	2	2	4					125.606	23.3	2	4	103	11.473	8.49951
B0R1E3	Histidine triad nucleotide-binding protein 1 OS=Mus musculus GN=Hint1 PE=1 SV=1 - [B0R1E3_MOUSE]	22.69	2	3	3	7					197.028	22.69	3	7	119	13.4298	5.04639
Q9DAK9	14 kDa phosphohistidine phosphatase OS=Mus musculus GN=Phpt1 PE=1 SV=1 - [PHP14_MOUSE]	22.58	1	3	3	9					144.324	22.58	3	9	124	13.9877	5.52881
P62869	Elongin-B OS=Mus musculus GN=Elob PE=1 SV=1 - [ELOB_MOUSE]	21.19	1	3	3	9					133.917	21.19	3	9	118	13.1616	5.0083
P10639	Thioredoxin OS=Mus musculus GN=Txn PE=1 SV=3 - [THIO_MOUSE]	20.95	1	2	2	9	65.35	8.57	1	1	394.48	20.95	2	8	105	11.6676	4.91943
P63254	Cysteine-rich protein 1 OS=Mus musculus GN=Crip1 PE=1 SV=2 - [CRIP1_MOUSE]	20.78	4	2	2	6					100.985	20.78	2	6	77	8.54399	8.57275
Q9CPQ1	Cytochrome c oxidase subunit 6C OS=Mus musculus GN=Cox6c PE=1 SV=3 - [COX6C_MOUSE]	19.74	2	2	2	4					108.98	19.74	2	4	76	8.46351	10.1401
Q3UF85	Uncharacterized protein (Fragment) OS=Mus musculus GN=Glrx5 PE=2 SV=1 - [Q3UF85_MOUSE]	19.67	2	1	1	1					43.29	19.67	1	1	61	6.81644	4.77979
P62892	60S ribosomal protein L39 OS=Mus musculus GN=Rpl39 PE=1 SV=2 - [RL39_MOUSE]	19.61	1	1	1	8					89.5658	19.61	1	8	51	6.40265	12.5571
P61804	Dolichyl-diphosphooligosaccharide--protein glycosyltransferase subunit DAD1 OS=Mus musculus GN=Dad1 PE=1 SV=3 - [DAD1_MOUSE]	19.47	1	2	2	2					80.83	19.47	2	2	113	12.4886	7.07861
P60867	40S ribosomal protein S20 OS=Mus musculus GN=Rps20 PE=1 SV=1 - [RS20_MOUSE]	19.33	1	2	2	19					502.671	19.33	2	19	119	13.3643	9.93506
Q61865	Melanoma-derived growth regulatory protein OS=Mus musculus GN=Mia PE=2 SV=2 - [MIA_MOUSE]	19.23	6	3	3	11					149.166	19.23	3	11	130	14.5834	8.14795
P67984	60S ribosomal protein L22 OS=Mus musculus GN=Rpl22 PE=1 SV=2 - [RL22_MOUSE]	18.75	1	2	2	2					94.83	18.75	2	2	128	14.7498	9.18799
Q8VCR4	0610038D11Rik protein OS=Mus musculus GN=Trmt112 PE=1 SV=1 - [Q8VCR4_MOUSE]	18.52	3	2	2	4					83.2654	18.52	2	4	108	12.2005	7.7085
Q64522	Histone H2A type 2-B OS=Mus musculus GN=Hist2h2ab PE=1 SV=3 - [H2A2B_MOUSE]	17.69	2	2	3	29					503.025	17.69	3	29	130	14.0048	10.8872
P08207	Protein S100-A10 OS=Mus musculus GN=S100a10 PE=1 SV=2 - [S10AA_MOUSE]	17.53	2	2	2	5					130.66	17.53	2	5	97	11.1785	6.771
P99027	60S acidic ribosomal protein P2 OS=Mus musculus GN=Rplp2 PE=1 SV=3 - [RLA2_MOUSE]	17.39	1	2	2	3					87.072	17.39	2	3	115	11.6438	4.53857
Q9JJV2	Profilin-2 OS=Mus musculus GN=Pfn2 PE=1 SV=3 - [PROF2_MOUSE]	17.14	2	2	2	2					79.52	17.14	2	2	140	15.0223	6.99072
P07309	Transthyretin OS=Mus musculus GN=Ttr PE=1 SV=1 - [TTHY_MOUSE]	17.01	2	2	2	5					126.649	17.01	2	5	147	15.766	6.16357
P62862	40S ribosomal protein S30 OS=Mus musculus GN=Fau PE=1 SV=1 - [RS30_MOUSE]	16.95	5	1	1	5					136.995	16.95	1	5	59	6.64382	12.147
P12787	Cytochrome c oxidase subunit 5A, mitochondrial OS=Mus musculus GN=Cox5a PE=1 SV=2 - [COX5A_MOUSE]	16.44	1	3	3	8					248.127	16.44	3	8	146	16.0913	6.53662
P50543	Protein S100-A11 OS=Mus musculus GN=S100a11 PE=1 SV=1 - [S10AB_MOUSE]	16.33	1	2	2	8					214.394	16.33	2	8	98	11.0755	5.45264
Q5M9L1	60S ribosomal protein L36 OS=Mus musculus GN=Rpl36 PE=2 SV=1 - [Q5M9L1_MOUSE]	16.19	5	2	2	3	36.69	5.71	1	1	42.586	16.19	2	2	105	12.2889	11.5903
E0CY07	Protein kish OS=Mus musculus GN=Tmem167 PE=1 SV=1 - [E0CY07_MOUSE]	16.07	2	1	1	3					93.1674	16.07	1	3	56	6.35447	8.77783
A0A0A6YWC8	Vimentin OS=Mus musculus GN=Vim PE=1 SV=1 - [A0A0A6YWC8_MOUSE]	15.93	33	5	6	9					217.916	15.93	6	9	427	49.1627	5.12256
F8WHP8	ATP synthase subunit f, mitochondrial OS=Mus musculus GN=Atp5j2 PE=1 SV=1 - [F8WHP8_MOUSE]	15.79	2	1	1	5					199.26	15.79	1	5	76	8.99962	9.87646
Q9D0T1	NHP2-like protein 1 OS=Mus musculus GN=Snu13 PE=1 SV=4 - [NH2L1_MOUSE]	15.63	1	2	2	10					208.964	15.63	2	10	128	14.1646	8.45557
J3QN87	Eukaryotic translation initiation factor 1 (Fragment) OS=Mus musculus GN=Eif1 PE=4 SV=1 - [J3QN87_MOUSE]	15.56	5	1	1	2					108.61	15.56	1	2	90	10.3483	8.92432
P52760	2-iminobutanoate/2-iminopropanoate deaminase OS=Mus musculus GN=Rida PE=1 SV=3 - [RIDA_MOUSE]	14.81	1	2	2	3					93.9859	14.81	2	3	135	14.2465	8.67529
Q8R3R9	Prefoldin 1 OS=Mus musculus GN=Pfdn1 PE=2 SV=1 - [Q8R3R9_MOUSE]	14.75	5	2	2	3					116.022	14.75	2	3	122	14.2605	6.81494
Q9CPP6	NADH dehydrogenase [ubiquinone] 1 alpha subcomplex subunit 5 OS=Mus musculus GN=Ndufa5 PE=1 SV=3 - [NDUA5_MOUSE]	14.66	2	3	3	4					120.04	14.66	3	4	116	13.3512	8.104
Q3TLH6	Uncharacterized protein OS=Mus musculus GN=Fabp5 PE=2 SV=1 - [Q3TLH6_MOUSE]	14.62	2	3	3	9	221.265	6.92	1	4	111.837	14.62	3	5	130	14.4059	6.0874
P83870	PHD finger-like domain-containing protein 5A OS=Mus musculus GN=Phf5a PE=1 SV=1 - [PHF5A_MOUSE]	14.55	1	2	2	4					127.424	14.55	2	4	110	12.397	8.41162
Q9CQZ5	NADH dehydrogenase [ubiquinone] 1 alpha subcomplex subunit 6 OS=Mus musculus GN=Ndufa6 PE=1 SV=1 - [NDUA6_MOUSE]	14.5	1	2	2	3					99.1654	14.5	2	3	131	15.273	10.1108
P62774	Myotrophin OS=Mus musculus GN=Mtpn PE=1 SV=2 - [MTPN_MOUSE]	14.41	1	1	1	2					86.77	14.41	1	2	118	12.8526	5.51611
Q8CAQ5	MCG1041267 OS=Mus musculus GN=Gm12504 PE=2 SV=1 - [Q8CAQ5_MOUSE]	13.86	6	1	1	1					43.12	13.86	1	1	101	11.0606	3.75146
P63323	40S ribosomal protein S12 OS=Mus musculus GN=Rps12 PE=1 SV=2 - [RS12_MOUSE]	13.64	4	2	2	5					105.994	13.64	2	5	132	14.5156	7.23975
E0CZ27	Histone H3 (Fragment) OS=Mus musculus GN=H3f3a PE=3 SV=1 - [E0CZ27_MOUSE]	13.45	11	2	2	6					78.1776	13.45	2	6	119	13.3144	11.019
Q8BTA7	ATPase inhibitory factor 1, isoform CRA_a OS=Mus musculus GN=Atpif1 PE=2 SV=1 - [Q8BTA7_MOUSE]	13.33	3	1	1	1					44.84	13.33	1	1	60	6.47118	9.5249
P62305	Small nuclear ribonucleoprotein E OS=Mus musculus GN=Snrpe PE=1 SV=1 - [RUXE_MOUSE]	13.04	1	1	1	1					20.95	13.04	1	1	92	10.7966	9.43701
Q9D1R9	60S ribosomal protein L34 OS=Mus musculus GN=Rpl34 PE=1 SV=2 - [RL34_MOUSE]	12.82	3	2	2	3					62.4836	12.82	2	3	117	13.2844	11.4731
P09535	Insulin-like growth factor II OS=Mus musculus GN=Igf2 PE=1 SV=1 - [IGF2_MOUSE]	12.78	2	2	2	5					220.46	12.78	2	5	180	20.0172	9.15869
Q922U2	Keratin, type II cytoskeletal 5 OS=Mus musculus GN=Krt5 PE=1 SV=1 - [K2C5_MOUSE]	12.76	27	8	12	47	59.4567	1.72	1	3	1005.8	12.76	12	44	580	61.7286	7.75244
D3YZX8	Signal recognition particle 9 kDa protein OS=Mus musculus GN=Srp9 PE=1 SV=1 - [D3YZX8_MOUSE]	12.7	3	1	1	3					87.4933	12.7	1	3	63	7.55174	7.18115
P63168	Dynein light chain 1, cytoplasmic OS=Mus musculus GN=Dynll1 PE=1 SV=1 - [DYL1_MOUSE]	12.36	2	1	1	1					64.49	12.36	1	1	89	10.3591	7.40088
Q91YU9	Prdx5 protein (Fragment) OS=Mus musculus GN=Prdx5 PE=2 SV=1 - [Q91YU9_MOUSE]	12.36	7	1	1	2					83.1067	12.36	1	2	89	9.60308	5.37646
F8WHU8	SRA stem-loop-interacting RNA-binding protein, mitochondrial (Fragment) OS=Mus musculus GN=Slirp PE=1 SV=1 - [F8WHU8_MOUSE]	11.76	2	1	1	1					34.16	11.76	1	1	102	11.4369	9.40771
Q9QWL7	Keratin, type I cytoskeletal 17 OS=Mus musculus GN=Krt17 PE=1 SV=3 - [K1C17_MOUSE]	11.32	4	6	6	18					482.974	11.32	6	18	433	48.1321	5.05908
Q91WE4	UPF0729 protein C18orf32 homolog OS=Mus musculus PE=3 SV=1 - [CR032_MOUSE]	11.11	1	1	1	1					26.81	11.11	1	1	72	8.03029	9.34912
A2A513	Keratin, type I cytoskeletal 10 OS=Mus musculus GN=Krt10 PE=1 SV=1 - [A2A513_MOUSE]	11.05	5	6	7	40					1573.72	11.05	7	40	561	57.0067	5.07178
Q5M9N6	Rpl37a protein OS=Mus musculus GN=Rpl37a PE=2 SV=1 - [Q5M9N6_MOUSE]	10.98	4	1	1	3					97.3777	10.98	1	3	82	8.9887	10.3745
P60710	Actin, cytoplasmic 1 OS=Mus musculus GN=Actb PE=1 SV=1 - [ACTB_MOUSE]	10.93	44	1	4	13					391.684	10.93	4	13	375	41.7097	5.47803
P62315	Small nuclear ribonucleoprotein Sm D1 OS=Mus musculus GN=Snrpd1 PE=1 SV=1 - [SMD1_MOUSE]	10.92	1	1	1	1					39.23	10.92	1	1	119	13.2734	11.561
P62737	Actin, aortic smooth muscle OS=Mus musculus GN=Acta2 PE=1 SV=1 - [ACTA_MOUSE]	10.88	32	1	4	12					341.428	10.88	4	12	377	41.9818	5.38916
P15864	Histone H1.2 OS=Mus musculus GN=Hist1h1c PE=1 SV=2 - [H12_MOUSE]	10.85	6	2	2	4					108.41	10.85	2	4	212	21.2537	11.0044
Q9CY02	Alpha-hemoglobin-stabilizing protein OS=Mus musculus GN=Ahsp PE=1 SV=1 - [AHSP_MOUSE]	10.78	1	1	1	1	56.05	10.78	1	1					102	11.8249	4.7417
A0A0U1RPE8	Vesicle-associated membrane protein 8 OS=Mus musculus GN=Vamp8 PE=1 SV=1 - [A0A0U1RPE8_MOUSE]	10.67	3	1	1	1					44.96	10.67	1	1	75	8.65779	9.37842
P84089	Enhancer of rudimentary homolog OS=Mus musculus GN=Erh PE=1 SV=1 - [ERH_MOUSE]	10.58	2	1	1	4					82.5086	10.58	1	4	104	12.251	5.92236
Q6ZWM4	U6 snRNA-associated Sm-like protein LSm8 OS=Mus musculus GN=Lsm8 PE=1 SV=3 - [LSM8_MOUSE]	10.42	1	1	1	4					120.728	10.42	1	4	96	10.3963	4.4751
D3Z786	Mitochondrial pyruvate carrier (Fragment) OS=Mus musculus GN=Mpc1 PE=1 SV=1 - [D3Z786_MOUSE]	10.26	7	1	1	1					39.95	10.26	1	1	78	9.00651	9.71533
P08905	Lysozyme C-2 OS=Mus musculus GN=Lyz2 PE=1 SV=2 - [LYZ2_MOUSE]	10.14	1	1	1	3					188.411	10.14	1	3	148	16.6782	8.80713
Q9CQB4	Cytochrome b-c1 complex subunit 7 OS=Mus musculus GN=Uqcrb PE=1 SV=1 - [Q9CQB4_MOUSE]	9.91	2	1	1	3					82.352	9.91	1	3	111	13.5529	9.11475
P34884	Macrophage migration inhibitory factor OS=Mus musculus GN=Mif PE=1 SV=2 - [MIF_MOUSE]	9.57	1	1	1	2					81.03	9.57	1	2	115	12.4962	7.34229
Q9JLJ1	Selenoprotein K OS=Mus musculus GN=Selenok PE=1 SV=3 - [SELK_MOUSE]	9.57	1	1	1	1					51.42	9.57	1	1	94	10.6362	10.8579
Q99LY9	NADH dehydrogenase [ubiquinone] iron-sulfur protein 5 OS=Mus musculus GN=Ndufs5 PE=1 SV=3 - [NDUS5_MOUSE]	9.43	2	1	1	3					66.2633	9.43	1	3	106	12.6393	8.92432
P19536	Cytochrome c oxidase subunit 5B, mitochondrial OS=Mus musculus GN=Cox5b PE=1 SV=1 - [COX5B_MOUSE]	9.38	2	1	1	2					94.7	9.38	1	2	128	13.8039	8.38232
Q05BF3	Ctsd protein OS=Mus musculus GN=Ctsd PE=2 SV=1 - [Q05BF3_MOUSE]	9.2	20	1	1	1					24.28	9.2	1	1	87	9.5479	7.97217
Q9D0J2	Uncharacterized protein OS=Mus musculus GN=Atp5d PE=2 SV=1 - [Q9D0J2_MOUSE]	8.93	6	2	2	4					105.844	8.93	2	4	168	17.6192	5.08447
A2APX3	Cystatin (Fragment) OS=Mus musculus GN=Cst3 PE=1 SV=1 - [A2APX3_MOUSE]	8.82	4	1	1	2					78.119	8.82	1	2	102	11.1337	8.17725
Q8C1L7	40S ribosomal protein S21 OS=Mus musculus GN=mCG_6739 PE=2 SV=1 - [Q8C1L7_MOUSE]	8.64	2	1	1	1					49.27	8.64	1	1	81	8.87444	8.51416
Q91VW3	SH3 domain-binding glutamic acid-rich-like protein 3 OS=Mus musculus GN=Sh3bgrl3 PE=1 SV=1 - [SH3L3_MOUSE]	8.6	1	1	1	2					43.96	8.6	1	2	93	10.4703	5.13525
P45878	Peptidyl-prolyl cis-trans isomerase FKBP2 OS=Mus musculus GN=Fkbp2 PE=1 SV=1 - [FKBP2_MOUSE]	8.57	1	1	1	1					37.57	8.57	1	1	140	15.3342	8.88037
Q9DBH2	Uncharacterized protein OS=Mus musculus PE=2 SV=1 - [Q9DBH2_MOUSE]	8.4	3	1	1	1					34.54	8.4	1	1	119	13.0998	9.77393
A0A0G2JE32	Ubiquitin-conjugating enzyme E2 D3 (Fragment) OS=Mus musculus GN=Ube2d3 PE=1 SV=1 - [A0A0G2JE32_MOUSE]	8.33	8	1	1	2					43.11	8.33	1	2	132	14.7214	6.29053
A0A1Y7VJ48	Tubulin-specific chaperone A OS=Mus musculus GN=Tbca PE=1 SV=1 - [A0A1Y7VJ48_MOUSE]	8.33	2	1	1	1					37.42	8.33	1	1	84	9.92091	4.60205
P17897	Lysozyme C-1 OS=Mus musculus GN=Lyz1 PE=1 SV=1 - [LYZ1_MOUSE]	8.11	1	1	1	2					123.85	8.11	1	2	148	16.7834	9.40771
Q9CQ75	NADH dehydrogenase [ubiquinone] 1 alpha subcomplex subunit 2 OS=Mus musculus GN=Ndufa2 PE=1 SV=3 - [NDUA2_MOUSE]	8.08	1	1	1	2					73.25	8.08	1	2	99	10.9088	9.99365
P62320	Small nuclear ribonucleoprotein Sm D3 OS=Mus musculus GN=Snrpd3 PE=1 SV=1 - [SMD3_MOUSE]	7.94	2	1	1	4					192.26	7.94	1	4	126	13.9073	10.3159
P12710	Fatty acid-binding protein, liver OS=Mus musculus GN=Fabp1 PE=1 SV=2 - [FABPL_MOUSE]	7.87	1	1	1	3					27.53	7.87	1	3	127	14.2365	8.55811
P62317	Small nuclear ribonucleoprotein Sm D2 OS=Mus musculus GN=Snrpd2 PE=1 SV=1 - [SMD2_MOUSE]	7.63	1	1	1	3					83.4564	7.63	1	3	118	13.5182	9.90576
B0LAE2	Potassium voltage gated channel Shab-related subfamily member 1 (Fragment) OS=Mus musculus GN=Kcnb1 PE=2 SV=1 - [B0LAE2_MOUSE]	7.45	1	1	1	1	0	7.45	1	1					161	18.9702	6.06201
Q9CQM5	Thioredoxin domain-containing protein 17 OS=Mus musculus GN=Txndc17 PE=1 SV=1 - [TXD17_MOUSE]	7.32	1	1	1	2					66.06	7.32	1	2	123	14.0057	4.76709
Q6NXH9	Keratin, type II cytoskeletal 73 OS=Mus musculus GN=Krt73 PE=1 SV=1 - [K2C73_MOUSE]	7.24	5	1	5	24					847.014	7.24	5	24	539	58.8747	8.08936
A0A1W2P7L7	Splicing factor 3B subunit 6 (Fragment) OS=Mus musculus GN=Sf3b6 PE=1 SV=1 - [A0A1W2P7L7_MOUSE]	7.21	2	1	1	3					103.114	7.21	1	3	111	13.0288	8.95361
P62830	60S ribosomal protein L23 OS=Mus musculus GN=Rpl23 PE=1 SV=1 - [RL23_MOUSE]	7.14	1	1	1	5					162.05	7.14	1	5	140	14.8561	10.5063
Q9CQR4	Acyl-coenzyme A thioesterase 13 OS=Mus musculus GN=Acot13 PE=1 SV=1 - [ACO13_MOUSE]	7.14	1	1	1	1					45.63	7.14	1	1	140	15.1729	8.82178
P19783	Cytochrome c oxidase subunit 4 isoform 1, mitochondrial OS=Mus musculus GN=Cox4i1 PE=1 SV=2 - [COX41_MOUSE]	7.1	1	1	1	3					136.977	7.1	1	3	169	19.5179	9.23193
B2RTP7	Krt2 protein OS=Mus musculus GN=Krt2 PE=2 SV=1 - [B2RTP7_MOUSE]	7.07	5	4	7	42					1194.08	7.07	7	42	707	70.8798	8.06006
Q497D7	Rpl30 protein OS=Mus musculus GN=Rpl30 PE=2 SV=1 - [Q497D7_MOUSE]	7.02	3	1	1	2					56.0702	7.02	1	2	114	12.6476	9.5542
P51942	Cartilage matrix protein OS=Mus musculus GN=Matn1 PE=2 SV=2 - [MATN1_MOUSE]	7	1	4	4	6					185.047	7	4	6	500	54.3872	7.53271
Q3UQA7	Selenoprotein H OS=Mus musculus GN=Selenoh PE=1 SV=2 - [SELH_MOUSE]	6.9	2	1	1	1					42.38	6.9	1	1	116	12.9668	9.80322
P04117	Fatty acid-binding protein, adipocyte OS=Mus musculus GN=Fabp4 PE=1 SV=3 - [FABP4_MOUSE]	6.82	1	1	1	3					102.288	6.82	1	3	132	14.6405	8.39697
O35215	D-dopachrome decarboxylase OS=Mus musculus GN=Ddt PE=1 SV=3 - [DOPD_MOUSE]	6.78	1	1	1	3					106.115	6.78	1	3	118	13.0688	6.53662
P51670	C-C motif chemokine 9 OS=Mus musculus GN=Ccl9 PE=1 SV=1 - [CCL9_MOUSE]	6.56	3	1	1	2					21.33	6.56	1	2	122	13.8619	8.73389
P04104	Keratin, type II cytoskeletal 1 OS=Mus musculus GN=Krt1 PE=1 SV=4 - [K2C1_MOUSE]	6.44	3	2	6	41					1466.04	6.44	6	41	637	65.5653	8.14795
Q9ERY9	Probable ergosterol biosynthetic protein 28 OS=Mus musculus GN=Erg28 PE=2 SV=1 - [ERG28_MOUSE]	6.43	1	1	1	1					46.56	6.43	1	1	140	15.7955	9.90576
P61971	Nuclear transport factor 2 OS=Mus musculus GN=Nutf2 PE=1 SV=1 - [NTF2_MOUSE]	6.3	2	1	1	1					46.37	6.3	1	1	127	14.469	5.37646
P31725	Protein S100-A9 OS=Mus musculus GN=S100a9 PE=1 SV=3 - [S10A9_MOUSE]	6.19	1	1	1	3	46.47	6.19	1	2	30.8	6.19	1	1	113	13.0403	7.1665
F8WGB3	Succinate dehydrogenase cytochrome b560 subunit, mitochondrial OS=Mus musculus GN=Sdhc PE=1 SV=1 - [F8WGB3_MOUSE]	5.93	3	1	1	1					48.53	5.93	1	1	135	14.5009	9.90576
B0V2N8	Annexin (Fragment) OS=Mus musculus GN=Anxa2 PE=1 SV=1 - [B0V2N8_MOUSE]	5.68	6	1	1	2					67.6	5.68	1	2	176	19.5841	5.96045
P10126	Elongation factor 1-alpha 1 OS=Mus musculus GN=Eef1a1 PE=1 SV=3 - [EF1A1_MOUSE]	5.63	8	3	3	7					166.049	5.63	3	7	462	50.0821	9.01221
Q9CQI6	Coactosin-like protein OS=Mus musculus GN=Cotl1 PE=1 SV=3 - [COTL1_MOUSE]	5.63	1	1	1	2					67.04	5.63	1	2	142	15.934	5.40186
Q3UV17	Keratin, type II cytoskeletal 2 oral OS=Mus musculus GN=Krt76 PE=1 SV=1 - [K22O_MOUSE]	5.56	16	1	5	22	49.47	1.52	1	2	509.807	5.56	5	20	594	62.806	8.42627
E9Q3T0	Predicted pseudogene 10073 OS=Mus musculus GN=Gm10073 PE=1 SV=1 - [E9Q3T0_MOUSE]	5.26	2	1	1	1					46.54	5.26	1	1	114	11.4257	4.36084
F7ABE5	Transcriptional protein SWT1 (Fragment) OS=Mus musculus GN=Swt1 PE=4 SV=1 - [F7ABE5_MOUSE]	5.17	1	1	1	1	0	5.17	1	1					174	19.3682	7.15186
Q3TUZ9	Uncharacterized protein (Fragment) OS=Mus musculus GN=Gm10481 PE=2 SV=1 - [Q3TUZ9_MOUSE]	4.86	10	1	1	1					37.6	4.86	1	1	144	15.5249	7.92822
Q9CPT4	Myeloid-derived growth factor OS=Mus musculus GN=Mydgf PE=1 SV=1 - [MYDGF_MOUSE]	4.82	1	1	1	1					22.33	4.82	1	1	166	17.971	6.78564
Q9Z2K1	Keratin, type I cytoskeletal 16 OS=Mus musculus GN=Krt16 PE=1 SV=3 - [K1C16_MOUSE]	4.26	7	1	2	12					385.97	4.26	2	12	469	51.5743	5.19873
A2AFL3	Lysosomal alpha-glucosidase OS=Mus musculus GN=Gaa PE=1 SV=1 - [A2AFL3_MOUSE]	3.9	2	1	1	1					44.16	3.9	1	1	231	25.9001	7.04932
A1L0X5	Krt78 protein (Fragment) OS=Mus musculus GN=Krt78 PE=2 SV=1 - [A1L0X5_MOUSE]	3.86	12	1	2	9					375.275	3.86	2	9	492	54.7393	6.30322
Q8BFR1	Zinc finger CCCH-type antiviral protein 1-like OS=Mus musculus GN=Zc3hav1l PE=2 SV=1 - [ZCCHL_MOUSE]	3.04	1	1	1	1					0	3.04	1	1	296	32.8096	8.44092
P52480	Pyruvate kinase PKM OS=Mus musculus GN=Pkm PE=1 SV=4 - [KPYM_MOUSE]	3.01	1	1	1	1					25.33	3.01	1	1	531	57.808	7.47412
Q9CZX9	ER membrane protein complex subunit 4 OS=Mus musculus GN=Emc4 PE=1 SV=1 - [EMC4_MOUSE]	2.73	1	1	1	1	31.77	2.73	1	1					183	20.1032	8.6167
Q8BJD8	Cyclin-dependent kinase 5 activator OS=Mus musculus GN=Cdk5r1 PE=2 SV=1 - [Q8BJD8_MOUSE]	2.6	1	1	1	2					38.77	2.6	1	2	308	34.3539	9.56885
P35550	rRNA 2'-O-methyltransferase fibrillarin OS=Mus musculus GN=Fbl PE=1 SV=2 - [FBRL_MOUSE]	2.45	2	1	1	7					196.939	2.45	1	7	327	34.2857	10.2427
Q99JH6	Putative cxorf-5 related protein (Fragment) OS=Mus musculus GN=Ofd1 PE=2 SV=1 - [Q99JH6_MOUSE]	2.25	8	1	1	2	46.007	2.25	1	2					267	30.8536	4.91943
Q6PHC1	Alpha-enolase OS=Mus musculus GN=Eno1 PE=1 SV=1 - [Q6PHC1_MOUSE]	2.19	2	1	1	3					75.5747	2.19	1	3	366	39.7573	6.20166
Q02257	Junction plakoglobin OS=Mus musculus GN=Jup PE=1 SV=3 - [PLAK_MOUSE]	2.15	1	2	2	3					52.7992	2.15	2	3	745	81.7488	6.13818
P07724	Serum albumin OS=Mus musculus GN=Alb PE=1 SV=3 - [ALBU_MOUSE]	2.14	1	1	1	1					85.1	2.14	1	1	608	68.6477	6.07471
P32020	Non-specific lipid-transfer protein OS=Mus musculus GN=Scp2 PE=1 SV=3 - [NLTP_MOUSE]	1.83	1	1	1	2					68.9214	1.83	1	2	547	59.0878	7.44482
Q3U4U1	Uncharacterized protein OS=Mus musculus GN=Postn PE=2 SV=1 - [Q3U4U1_MOUSE]	1.79	3	1	1	1					95.25	1.79	1	1	783	87.0154	7.66455
Q9CZW2	Centromere protein N OS=Mus musculus GN=Cenpn PE=2 SV=1 - [CENPN_MOUSE]	1.78	1	1	1	5	56.8579	1.78	1	4	30.25	1.78	1	1	337	39.2153	8.646
F6RL59	Microtubule-actin cross-linking factor 1 (Fragment) OS=Mus musculus GN=Macf1 PE=1 SV=1 - [F6RL59_MOUSE]	1.72	1	1	1	3	37.5733	1.72	1	3					349	37.6548	9.96436
A0A087WNX8	Acetylcholine receptor subunit delta OS=Mus musculus GN=Chrnd PE=3 SV=1 - [A0A087WNX8_MOUSE]	1.7	3	1	1	1					37.66	1.7	1	1	411	46.9391	6.63916
Q6UKZ2	Serine (Or cysteine) peptidase inhibitor, clade B (Ovalbumin), member 3B OS=Mus musculus GN=Serpinb3b PE=2 SV=1 - [Q6UKZ2_MOUSE]	1.55	3	1	1	1					33.93	1.55	1	1	387	44.5135	5.84619
Q5U405	Transmembrane protease serine 13 OS=Mus musculus GN=Tmprss13 PE=2 SV=2 - [TMPSD_MOUSE]	1.47	2	1	1	1	29.69	1.47	1	1					543	59.7679	9.01221
Q69ZF4	MKIAA1597 protein (Fragment) OS=Mus musculus GN=Sytl2 PE=2 SV=1 - [Q69ZF4_MOUSE]	1.47	2	1	1	1					35.91	1.47	1	1	407	46.2188	8.83643
Q9CZX0	Elongator complex protein 3 OS=Mus musculus GN=Elp3 PE=1 SV=1 - [ELP3_MOUSE]	1.46	2	1	1	1					0	1.46	1	1	547	62.345	8.89502
Q3TS63	Uncharacterized protein (Fragment) OS=Mus musculus GN=Asap2 PE=2 SV=1 - [Q3TS63_MOUSE]	1.43	7	1	1	5					66.2094	1.43	1	5	559	61.7079	5.61768
I7HPY2	Collagen alpha-2(XI) chain (Fragment) OS=Mus musculus GN=Col11a2 PE=1 SV=1 - [I7HPY2_MOUSE]	1.12	4	1	1	1					52.22	1.12	1	1	624	65.1679	5.8208
A0A0U1RQ88	Aggrecan core protein (Fragment) OS=Mus musculus GN=Acan PE=1 SV=1 - [A0A0U1RQ88_MOUSE]	1.07	2	1	1	1					54.91	1.07	1	1	748	79.3888	4.37354
A2AWT6	Nucleolar transcription factor 1 OS=Mus musculus GN=Ubtf PE=1 SV=1 - [A2AWT6_MOUSE]	0.96	5	1	1	1					0	0.96	1	1	727	84.9568	5.5542
Q14BH8	Cacna2d1 protein OS=Mus musculus GN=Cacna2d1 PE=2 SV=1 - [Q14BH8_MOUSE]	0.83	3	1	1	1					0	0.83	1	1	1086	122.627	5.24951
G5E866	Splicing factor 3B subunit 1 OS=Mus musculus GN=Sf3b1 PE=1 SV=1 - [G5E866_MOUSE]	0.69	2	1	1	1	30.58	0.69	1	1					1304	145.738	7.09326
Q640L5	Coiled-coil domain-containing protein 18 OS=Mus musculus GN=Ccdc18 PE=1 SV=1 - [CCD18_MOUSE]	0.62	1	1	1	2	0	0.62	1	2					1455	169.636	5.49072
P56716	Oxygen-regulated protein 1 OS=Mus musculus GN=Rp1 PE=1 SV=2 - [RP1_MOUSE]	0.38	2	1	1	3					68.3594	0.38	1	3	2095	234.241	7.53271
E9PVG8	RIKEN cDNA 9530053A07 gene OS=Mus musculus GN=9530053A07Rik PE=1 SV=1 - [E9PVG8_MOUSE]	0.35	3	1	1	2					70.97	0.35	1	2	2581	280.044	6.17627
E9PZW0	Desmoplakin OS=Mus musculus GN=Dsp PE=1 SV=1 - [E9PZW0_MOUSE]	0.31	2	1	1	1					50.97	0.31	1	1	2284	261.257	6.91748
B1ARU1	Microtubule-actin cross-linking factor 1 OS=Mus musculus GN=Macf1 PE=1 SV=1 - [B1ARU1_MOUSE]	0.15	5	1	1	1					46.01	0.15	1	1	5895	662.873	5.30029
