# Supplementary material for: An extra-erythrocyte role of haemoglobin body in chondrocyte hypoxia adaption
Source: Nature. 2023 Oct 4;622(7984):834–41. doi: 10.1038/s41586-023-06611-6 (PMC10600011; doi:10.1038/s41586-023-06611-6)
Supplement: Supplementary file 9 — Supplementary Figure 4 This file contains source data for Supplementary Figure 4. [file 41586_2023_6611_MOESM9_ESM.xlsx]

## Sheet: Sup.Fig.4a
Source data for Sup Figure 4
Sup Figure 4a
	Relative necrotic area (%)
Ctrl	0	0	0	1	0	1
Klf1-cKO	14	9	12	15	11	10

## Sheet: Sup.Fig.4b
Source data for Sup Figure 4
Sup Figure 4b
	Tunel positive cells(%)
Ctrl	1	0	0
Klf1-cKO	16	8	11
