# Supplementary material for: An extra-erythrocyte role of haemoglobin body in chondrocyte hypoxia adaption
Source: Nature. 2023 Oct 4;622(7984):834–41. doi: 10.1038/s41586-023-06611-6 (PMC10600011; doi:10.1038/s41586-023-06611-6)
Supplement: Supplementary file 10 — Supplementary Figure 6 This file contains source data for Supplementary Figure 6. [file 41586_2023_6611_MOESM10_ESM.xlsx]

## Sheet: Fig.6a
Source data for Supplementary Figure 6
Supplementary Figure 6a
	Fold over Ctrl
Ctrl	1	1.2022	0.89311
Hba+/-	0.457603	0.605006	0.495451
Hba-/-	0.071861	0.065092	0.0846989

## Sheet: Fig.6b
Source data for Supplementary Figure 6
Supplementary Figure 6b
Relative mRNA levels
Ctrl	1	1.12773	0.890385
Hba+/-	0.5531	0.440352	0.527197
Hba-/-	0.266	0.112624	0.043517

## Sheet: Fig.6c
Source data for Supplementary Figure 6
Supplementary Figure 6c
Hba/α-Tubulin (%)
Ctrl	100	117.16	97.36
Hba+/-	52.25	38.33	59.15
Hba-/-	8.35	5.56	9.16

## Sheet: Fig.6d
Source data for Supplementary Figure 6
Supplementary Figure 6d
	Length of humerues(mm)
Ctrl	1.75	1.7	1.73
Hba+/-	1.73	1.71	1.7
Hba-/-	1.65	1.68	1.63
	Length of hypertropic zone(mm)
Ctrl	0.53	0.5	0.51
Hba+/-	0.49	0.51	0.48
Hba-/-	0.41	0.43	0.45

## Sheet: Fig.6e
Source data for Supplementary Figure 6
Supplementary Figure 6e
	Fold over Ctrl
Ctrl	1	0.82022	0.989311
Hbb+/-	0.54576	0.50605	0.459545
Hbb-/-	0.0997186	0.0510651	0.0684699

## Sheet: Fig.6f
Source data for Supplementary Figure 6
Supplementary Figure 6f
Relative mRNA levels
Ctrl	1	1.31277	0.908904
Hbb+/-	0.605531	0.424035	0.511272
Hbb-/-	0.011266	0.0261126	0.0843517

## Sheet: Fig.6g
Source data for Supplementary Figure 6
Supplementary Figure 6g
Hbb/α-Tubulin (%)
Ctrl	100	112.12	104.33
Hbb+/-	56.15	41.73	62.36
Hbb-/-	7.55	4.15	9.64

## Sheet: Fig.6h
Source data for Supplementary Figure 6
Supplementary Figure 6h
	Length of humerues(mm)
Ctrl	1.75	1.74	1.76
Hbb+/-	1.78	1.76	1.72
Hbb-/-	1.67	1.62	1.63
	Length of hypertropic zone(mm)
Ctrl	0.55	0.51	0.53
Hbb+/-	0.519	0.48	0.5
Hbb-/-	0.43	0.41	0.45
