# Supplementary material for: An extra-erythrocyte role of haemoglobin body in chondrocyte hypoxia adaption
Source: Nature. 2023 Oct 4;622(7984):834–41. doi: 10.1038/s41586-023-06611-6 (PMC10600011; doi:10.1038/s41586-023-06611-6)
Supplement: Supplementary file 11 — Supplementary Figure 7 This file contains source data for Supplementary Figure 7. [file 41586_2023_6611_MOESM11_ESM.xlsx]

## Sheet: Fig.7a
Source data for Supplementary Figure 7
Supplementary Figure 7a
	Fold over Ctrl
	Hba
Ctrl	1	1.3022	0.79311
Hba+/-	0.53376	0.50315	0.475451
Hbb+/-	1	1.2663	0.879311
Hba+/-/Hbb+/-	0.505859	0.477651	0.549699
	Hbb
Ctrl	1	1.03022	0.779311
Hba+/-	1	1.24302	0.987931
Hbb+/-	0.585861	0.465092	0.496989
Hba+/-/Hbb+/-	0.453376	0.590315	0.524755

## Sheet: Fig.7b
Source data for Supplementary Figure 7
Supplementary Figure 7b
	Hba/α-Tubulin (%)
Ctrl	100	102.03	90.16
Hba+/-	40.52	56.16	61.22
Hbb+/-	100.11	105.21	89.81
Hba+/-/Hbb+/-	56.14	35.62	50.32
	Hbb/α-Tubulin (%)
Ctrl	100	111.22	103.16
Hba+/-	100.25	97.22	85.74
Hbb+/-	40.27	56.35	61.94
Hba+/-/Hbb+/-	46.04	39.68	65.72

## Sheet: Fig.7d
Source data for Supplementary Figure 7
Supplementary Figure 7d
	Length of humerues(mm)
Ctrl	4.2	4.5	4.3
Hba+/-	4	4.12	4.3
Hbb+/-	4.1	4.2	4.3
Hba+/-/Hba+/-	4	3.9	3.8
	Length of ossified zone (mm)
Ctrl	1.5	1.54	1.55
Hba+/-	1.45	1.47	1.48
Hbb+/-	1.48	1.5	1.47
Hba+/-/Hba+/-	1.42	1.45	1.43

## Sheet: Fig.7f
Source data for Supplementary Figure 7
Supplementary Figure 7f
	Relative necrotic area (%)
Ctrl	0	2	1
Hba+/-	8	12	15
Hbb+/-	12	8	10
	Tunel positive cells(%)
Ctrl	1	0	1
Hba+/-	26	20	31
Hbb+/-	35	22	26
