# Supplementary material for: An extra-erythrocyte role of haemoglobin body in chondrocyte hypoxia adaption
Source: Nature. 2023 Oct 4;622(7984):834–41. doi: 10.1038/s41586-023-06611-6 (PMC10600011; doi:10.1038/s41586-023-06611-6)
Supplement: Supplementary file 12 — Supplementary Figure 9 This file contains source data for Supplementary Figure 9. [file 41586_2023_6611_MOESM12_ESM.xlsx]

## Sheet: Fig.9a
Source data for Supplementary Figure 9
Supplementary Figure 9a
	Fold over Ctrl
Ctrl	1	1.19822	1.01203
Hbb-H-pKO	0.555322	0.521876	0.497647
Hbb-pKO	0.102731	0.0920038	0.0718995

## Sheet: Fig.9b
Source data for Supplementary Figure 9
Supplementary Figure 9b
	Relative mRNA levels
Ctrl	1	1.14403	0.864429
Hbb-H-pKO	0.500606	0.488542	0.565011
Hbb-pKO	0.0720301	0.211103	0.0665181

## Sheet: Fig.9c
Source data for Supplementary Figure 9
Supplementary Figure 9c
	Hbb/α-Tubulin (%)
Ctrl	100	119.36	89.98
Hbb-H-pKO	58.85	39.27	52.06
Hbb-pKO	11.44	4.36	9.66

## Sheet: Fig.9h
Source data for Supplementary Figure 9
Supplementary Figure 9h
	Relative necrotic area (%)
Ctrl	0	1	0
Hbb-H-pKO	0	2	1
Hbb-pKO	9	11	15
	Tunel positive cells(%)
Ctrl	0	1	1
Hbb-H-pKO	0	1	2
Hbb-pKO	15	18	10

## Sheet: Fig.9j
Source data for Supplementary Figure 9
Supplementary Figure 9j
	Relative necrotic area (%)
Ctrl	0	1	0
Hbb-H-pKO	5	8	10
Hbb-pKO	22	29	17

## Sheet: Fig.9l
Source data for Supplementary Figure 9
Supplementary Figure 9l
	Tunel positive cells(%)
Ctrl	0	1	1
Hbb-H-pKO	8	5	3
Hbb-pKO	25	20	18
