# Supplementary material for: An extra-erythrocyte role of haemoglobin body in chondrocyte hypoxia adaption
Source: Nature. 2023 Oct 4;622(7984):834–41. doi: 10.1038/s41586-023-06611-6 (PMC10600011; doi:10.1038/s41586-023-06611-6)
Supplement: Supplementary file 13 — Supplementary Figure 10 This file contains source data for Supplementary Figure 10. [file 41586_2023_6611_MOESM13_ESM.xlsx]

## Sheet: Fig.10a
Source data for Supplementary Figure 10
Supplementary Figure 10a
	Red blood cells(1012/L)
Hba+/+	0.2	0.23	0.16
Hba+/-	0.12	0.14	0.13

## Sheet: Fig.10b
Source data for Supplementary Figure 10
Supplementary Figure 10b
	Hemoglobin(g/L)
Hba+/+	6	8	5
Hba+/-	3	4	4

## Sheet: Fig.10c
Source data for Supplementary Figure 10
Supplementary Figure 10c
	Red blood cells(1012/L)
Hbb+/+	0.21	0.24	0.2
Hbb+/-	0.12	0.14	0.16

## Sheet: Fig.10d
Source data for Supplementary Figure 10
Supplementary Figure 10b
	Hemoglobin(g/L)
Hbb+/+	6	7	5
Hbb+/-	4	4	3

## Sheet: Fig.10e
Source data for Supplementary Figure 10
Supplementary Figure 10e
	Red blood cells(1012/L)
Ctrl	0.24	0.2051	0.1946
Hbb-H-pKO	0.1736	0.1931	0.2034
Hbb-pKO	0.143	0.162	0.17

## Sheet: Fig. 10f
Source data for Supplementary Figure 10
Supplementary Figure 10f
	Hemoglobin(g/L)
Ctrl	6	5.8	8
Hbb-H-pKO	4.8	5	7
Hbb-pKO	4	3.8	3.6

## Sheet: Fig.10h
Source data for Supplementary Figure 10
Supplementary Figure 10h
	EF5 signal intensity (%)
Ctrl	75	70	82
Hbb-H-pKO	85	81	90
Hbb-pKO	95	90	100

## Sheet: Fig.10j
Source data for Supplementary Figure 10
Supplementary Figure 10j
	EF5 signal intensity (%)
Ctrl	73	65	62
Hbb-H-pKO	86	81	75
Hbb-pKO	90	96	100

## Sheet: Fig.10k
Source data for Supplementary Figure 10
Supplementary Figure 10k
	Red blood cells(1012/L)
Ctrl	0.24	0.1944	0.3041	0.238	0.2037	0.1945
Hbb-H-cKO	0.249	0.254	0.1834	0.2133	0.2034	0.1928
Hbb-cKO	0.165	0.248	0.236	0.2026	0.1824	0.1924

## Sheet: Fig.10l
Source data for Supplementary Figure 10
Supplementary Figure 10l
	Hemoglobin(g/L)
Ctrl	8	6	7	5	8	7
Hbb-H-cKO	7	6	8	7	5	5
Hbb-cKO	5	7	7	6	5	6

[truncated: 2 more sheets: Fig.10n, Fig.10p]
