# Supplementary material for: An extra-erythrocyte role of haemoglobin body in chondrocyte hypoxia adaption
Source: Nature. 2023 Oct 4;622(7984):834–41. doi: 10.1038/s41586-023-06611-6 (PMC10600011; doi:10.1038/s41586-023-06611-6)
Supplement: Supplementary file 14 — Supplementary Figure 11 This file contains source data for Supplementary Figure 11. [file 41586_2023_6611_MOESM14_ESM.xlsx]

## Sheet: Fig.11a
Source data for Supplementary Figure 11
Supplementary Figure 11a
	ATP(%)
Ctrl	100	61.809	77.6978	85.3821	98.1795	84.0585
Hbb-cKO	84.341	100.074	146.112	98.5992	83.7017	129.504
	ADP(%)
Ctrl	100	111.531	107.824	126.984	68.3272	93.3439
Hbb-cKO	98.1376	80.4117	137.605	143.359	129.032	164.68
	ATP/ADP(%)
Ctrl	1	0.554189	0.720598	0.672386	1.4369	0.900525
Hbb-cKO	0.859416	1.24452	1.06182	0.687779	0.648688	0.786399

## Sheet: Fig.11b
Source data for Supplementary Figure 11
Supplementary Figure 11b
	pAMPK/AMPK(%)
Ctrl	100	105.01	91.33
Hbb-H-cKO	100.13	108.25	82.62
Hbb-cKO	95.04	83.61	102.12

## Sheet: Fig.11c
Source data for Supplementary Figure 11
Supplementary Figure 11c
	Positive cells(%)
	Ctrl			Hbb-cKO
20% O2	83.7	78.1	86	77.5	69	70
1% O2	93	88.3	85	64.4	66	60
	Signal instensity(%)
	Ctrl			Hbb-cKO
20% O2	100	84.6154	92.3077	88.4615	80.7692	80.7692
1% O2	96.1539	107.692	103.846	80.7692	76.9231	76.9231

## Sheet: Fig.11d
Source data for Supplementary Figure 11
Supplementary Figure 11d
	Positive cells(%)
	Ctrl			Hbb-cKO
20% O2	86.6	88.4	81	58.9	88.1	68
1% O2	62	89.6	75	60	73.9	67
	Signal instensity(%)
	Ctrl			Hbb-cKO
20% O2	100	117.391	108.696	91.3043	86.9565	95.6522
1% O2	91.3043	95.6522	104.348	91.3043	86.9565	95.6522

## Sheet: Fig.11e
Source data for Supplementary Figure 11
Supplementary Figure 11e
	Tryban blue positive cells(%)
Ctrl	15	12	18
Hbb-H-cKO	15	26	21
Hbb-cKO	35	38	45
