# Supplementary material for: An extra-erythrocyte role of haemoglobin body in chondrocyte hypoxia adaption
Source: Nature. 2023 Oct 4;622(7984):834–41. doi: 10.1038/s41586-023-06611-6 (PMC10600011; doi:10.1038/s41586-023-06611-6)
Supplement: Supplementary file 15 — Supplementary Figure 13 This file contains source data for Supplementary Figure 13. [file 41586_2023_6611_MOESM15_ESM.xlsx]

## Sheet: Fig. 13a
Source data for Supplementary Figure13
Supplementary Figure13a
	Relative necrotic area (%)
Hba+/+ vehicle	37	42	35
Hba+/- vehicle	56	64	74
Hba+/- IOX2	26	35	32
Hba+/- Roxadustat	30	27	35

## Sheet: Fig.13b
Source data for Supplementary Figure13
Supplementary Figure13b
	Relative necrotic area (%)
Hbb+/+ vehicle	52	60	70
Hbb+/- vehicle	85	70	90
Hbb+/- IOX2	45	55	50
Hbb+/- Roxadustat	40	57	52

## Sheet: Fig.13c
Source data for Supplementary Figure13
Supplementary Figure13c
	Relative necrotic area (%)
Hba+/+ vehicle	0	1	0
Hba+/- vehicle	6	8	12
Hba+/- DMOG	0	0	1

## Sheet: Fig.13d
Source data for Supplementary Figure13
Supplementary Figure13d
	Relative necrotic area (%)
Hbb+/+ vehicle	4	8	10
Hbb+/- vehicle	25	20	31
Hbb+/- DMOG	9	5	6
