# Supplementary material for: An extra-erythrocyte role of haemoglobin body in chondrocyte hypoxia adaption
Source: Nature. 2023 Oct 4;622(7984):834–41. doi: 10.1038/s41586-023-06611-6 (PMC10600011; doi:10.1038/s41586-023-06611-6)
Supplement: Supplementary file 16 — Supplementary Figure 14 This file contains source data for Supplementary Figure 14. [file 41586_2023_6611_MOESM16_ESM.xlsx]

## Sheet: Fig.14c
Source data for Supplementary Figure 14
Supplementary Figure 14 c
	Normalized Hif-1a intensity within nuclei
	Cells with Hemoglobin	Cells without Hemoglobin
	0.330071	0.557048
	0.603721	0.898161
	0.40737	1.57827
	0.655638	1.74098
	0.369244	1.32648
	0.568311	1.24524
	0.703476	1.26541
	0.477025	0.953935
	0.362124	0.889706
	0.431752	1.36097
	0.360511	0.831895
	0.51878	1.03967
	0.287495	0.969795
	0.298488	1.00441
	0.343064	1.32753
	0.45807	1.07674
	0.53703	0.699394
	0.520465	0.977926
	0.56599	1.28582
	0.527109	0.709773
	0.528675	0.418405
	0.354481	0.740198
	0.395002	0.743076
	0.465813	0.737822
	0.469477	0.621359
	0.490918	0.676562
	0.466472	0.819856
	0.342217	1.6624
	0.572524	2.00227
	0.635503	0.894344
	0.369321	0.874937
	0.519838	0.713806
	0.365071	0.748103
		0.690782
		0.914721
		1.16202
		0.860311
		0.850078
		0.791204
		1.04498
		2.04583
		0.546959
		0.690941
		1.0487
		1.32278
		0.74461
		0.893814
		1.51239
		1.69375
		0.844033
		0.502384
		0.799478
		0.938668
		1.08643
		1.3919
		0.770404
		1.04892
		0.518866
		1.16706
		0.778472
		1.04703
		1.17773
		1.26372
		0.890032
		1.11987
		1.59636
		0.750187
		0.602718
		0.715853
		1.69432
		0.875731
		1.81072
		0.939512
		0.840196
		0.788187
		0.565852
		0.925369
		1.59968
		1.14877
		1.17192
		0.635638
		0.785639
		0.737285
		1.00472
		0.570336
		0.573911
		1.17301
		1.05546
		1.3879
		0.765596
		0.80357
		0.998461
		0.580213
		1.5292
		1.01236
		1.21688
		0.567305
		0.99119
		0.907476
		1.05822
		0.863905
		1.12703
		1.15464
		0.98337
		1.17956
		0.859165
		0.982245
		0.716161
		0.756344
		0.52672
		1.47403
		0.93992
		1.19715
		1.80929
		0.904956
		1.09097
		1.08569
		1.00959
		1.52983
		0.939461
		1.25329
		1.20575
		1.2429
		1.21509
		1.07542
		0.814516
		1.14008
		0.770242
		0.638653
		0.975249
		0.562834
		0.921222
		0.850205
		1.0563
		1.05286
		0.995889
		0.688897
		1.05615
		0.923968
		1.61523
		1.14477
		1.25805
		1.30724
		1.18856
		1.5625
		1.00274
		1.1597
		1.1061
		0.953906
		0.82133
		0.99788
		0.898607
		0.949829
		0.931945
		0.859597
		0.923864
		0.727709
		0.583392
		0.967458
		1.02756
		0.777862
		1.02182
		0.653313
		0.55904
		0.61482
		1.02141
		0.931589
		1.4596
		1.66047
		1.12679
		1.09699
		1.03278
		1.53188
		0.966242
		1.074
		0.983298
		0.975998
		0.945296
		0.761744
		0.974324
		0.725669
		0.805491
		0.994186
		0.633345
		0.723489
		0.960593
		1.50447
		1.37004
		1.66885
		0.907561
		1.46322
		1.35433
		0.640783
		0.914391
		1.00685
		0.777116
		0.70971
		0.820244
		1.20265
		1.12921
		0.759112
		0.908261
		0.658401
		1.20996
		0.738309
		0.779192
		0.477347
		1.08257
		1.90636
		0.997857
		1.75212
		1.79189
		0.62187
		0.565207
		0.926282
		0.838487
		0.985115
		0.884275
		0.442476
		1.1032
		0.837203
		1.26369
		0.845278
		0.789292
		0.734496
		0.936854
		0.734052
		0.961428
		0.909126
		1.3633
		0.757079
		1.06534
		1.12016
		0.672487
		0.667888
		0.82799
		1.13748
		1.51563
		1.03896
		0.94746
		1.03078
		0.640223
		1.23187
		1.21125
		0.877977
		1.05633
		0.838016
		1.03614
		0.746254
		1.08257
		1.32119
		0.858596
		1.04589
		2.12248
		1.76556
		1.07372
		1.33942
		0.964627
		0.920823
		0.871979
		0.636022
		0.662427
		1.17795
		0.753196
		0.476521
		1.60827
		1.40389
		0.926369
		0.466949
		0.617803
		1.33489
		1.09422
		0.942382
		0.671537
		1.50868
		0.743206
		0.630414
		0.784708
		1.18096
		1.14437
		1.10256
		1.12592
		0.992951
		0.986977
		1.93999
		0.6317
		0.607028
		1.43035
		0.989771
		0.7815
		0.636167
		0.802216
		0.844659
		1.67708
		0.758695
		0.7001
		1.50868
		0.743206
		0.630414
		0.784708
		1.18096
		1.14437
		1.10256
		1.12592
		0.992951
		0.986977
		1.93999
		0.6317
		0.607028
		1.43035
		0.989771
		0.7815
		0.636167
		0.802216
		0.844659
		1.67708
		0.758695
		0.7001
		0.877841
		0.585238
		0.652574
		1.86704
		0.483873
		0.767017
		0.780194
		1.30692
		1.57799
		1.36678
		0.920134
		1.41395
		0.932941
		0.867288
		0.94548
		0.811616
		0.813787
		0.752089
		1.3397
		1.80338
		0.773513
		0.675867
		0.684786
