# Supplementary material for: An extra-erythrocyte role of haemoglobin body in chondrocyte hypoxia adaption
Source: Nature. 2023 Oct 4;622(7984):834–41. doi: 10.1038/s41586-023-06611-6 (PMC10600011; doi:10.1038/s41586-023-06611-6)
Supplement: Supplementary file 17 — Source Data Fig. 2 [file 41586_2023_6611_MOESM17_ESM.xlsx]

## Sheet: Fig. 2
Fig. 2d
293T	PLC/PR/F5	HepG2	HCT116
12.7	35	33.3333	24
16.1	35.4167	53.8462	22.5806
13.4	52.381	42.8571	25
12.6
14.2
Fig. 2g
Time/s	R1	R2	R3	R4	R5	R6	R7	R8	R9	R10
0	1	1	1	1	1	1	1	1	1	1
15	1.00016	0.991207	0.9947	1.03229	1.02011	0.999697	0.997905	0.984638	0.997562	1.01393
75	0.996576	0.995107	0.988988	1.04255	1.01575	1.00676	1.00669	0.985346	0.994722	0.998743
90	0.245927	0.366186	0.189005	0.433414	0.262536	0.205517	0.271628	0.278708	0.325849	0.244401
105	0.320291	0.425097	0.238764	0.493848	0.299906	0.245877	0.314375	0.397192	0.379746	0.318825
120	0.36813	0.472492	0.268467	0.508174	0.314583	0.254253	0.33572	0.473682	0.402346	0.369892
135	0.394462	0.491886	0.279209	0.522343	0.331257	0.263302	0.350749	0.529198	0.423054	0.40785
150	0.414105	0.514032	0.288773	0.519831	0.330744	0.271712	0.355983	0.567403	0.426277	0.427937
165	0.425386	0.526978	0.294256	0.542423	0.35045	0.28697	0.365948	0.601385	0.439525	0.451431
180	0.439689	0.547913	0.303263	0.539089	0.345013	0.297789	0.373152	0.648653	0.445912	0.456834
195	0.444843	0.548194	0.302163	0.543236	0.352411	0.315667	0.383887	0.686406	0.468242	0.472189
210	0.453222	0.554574	0.311671	0.532808	0.357857	0.317807	0.390861	0.71087	0.494637	0.480185
225	0.459748	0.564927	0.319081	0.546534	0.361297	0.319836	0.405357	0.712039	0.541717	0.494387
240	0.465801	0.577306	0.335548	0.534739	0.361545	0.319125	0.413671	0.741177	0.552803	0.506145
255	0.466948	0.583558	0.346118	0.557525	0.39721	0.322874	0.423451	0.74684	0.558693	0.522658
270	0.470567	0.589671	0.349634	0.560047	0.399455	0.325466	0.430092	0.789731	0.580261	0.530283
285	0.4751	0.598383	0.358288	0.581632	0.404677	0.337807	0.438273	0.805658	0.586692	0.540473
300	0.477208	0.600296	0.358139	0.580598	0.388026	0.349823	0.451096	0.808769	0.639668	0.542108
315	0.479856	0.595093	0.360349	0.59025	0.385053	0.347998	0.460254	0.802497	0.657344	0.541725
330	0.484388	0.594874	0.354329	0.588781	0.368434	0.35188	0.472381	0.803897	0.679297	0.539891
345	0.486	0.604497	0.361414	0.584939	0.36891	0.341017	0.474773	0.825402	0.71047	0.551882
360	0.488423	0.608908	0.354291	0.581993	0.363272	0.348086	0.478489	0.851734	0.729498	0.561474
375	0.489867	0.613958	0.372636	0.590804	0.375337	0.346018	0.478082	0.877157	0.729268	0.573687
390	0.490539	0.623252	0.374106	0.594924	0.36242	0.350926	0.498915	0.867475	0.775896	0.586448
405	0.491829	0.626523	0.391732	0.584893	0.360221	0.348693	0.508814	0.880105	0.807162	0.588443
420	0.494662	0.627348	0.384309	0.59739	0.367486	0.353805	0.524635	0.871958	0.827661	0.591934
435	0.493826	0.628779	0.385916	0.584209	0.394998	0.352183	0.52636	0.898019	0.826163	0.57776
450	0.49221	0.613691	0.390982	0.612759	0.387655	0.363857	0.539324	0.906832	0.828029	0.577799
465	0.494571	0.61824	0.405337	0.596374	0.395589	0.373684	0.541945	0.921178	0.84153	0.571216
480	0.491525	0.605946	0.41953	0.607993	0.39241	0.381989	0.549311	0.919586	0.853387	0.578331
495	0.495452	0.61236	0.432467	0.598637	0.377444	0.383831	0.550688	0.926547	0.929521	0.580857
510	0.500565	0.626637	0.429283	0.625866	0.457763	0.384332	0.55365	0.930494	0.94608	0.5686
525	0.49534	0.627357	0.4383	0.608935	0.479517	0.389036	0.566487	0.9316	1.00043	0.549544
540	0.499698	0.62597	0.440001	0.619761	0.518348	0.383059	0.566472	0.923589	0.991751	0.566234
555	0.496169	0.616476	0.447739	0.625053	0.513589	0.383219	0.570929	0.929749	0.996516	0.590793
570	0.498229	0.629475	0.48008	0.655774	0.505861	0.387961	0.570811	0.947115	0.991601	0.599914
585	0.5006	0.629627	0.49197	0.661399	0.477236	0.392786	0.578836	0.949662	1.05701	0.605538
600	0.501184	0.631644	0.504614	0.657575	0.629656	0.392157	0.581272	0.961473	1.06184	0.598052
615	0.500603	0.643766	0.495507	0.665334	0.596303	0.394236	0.606896	0.933543	1.10515	0.613262
630	0.502243	0.654391	0.487659	0.649779	0.581897	0.388016	0.603046	0.950079	1.0998	0.613617
645	0.501985	0.647414	0.475101	0.666599	0.574815	0.47634	0.606407	0.941266	1.09249	0.620505
660	0.499215	0.661181	0.471896	0.655063	0.632908	0.527354	0.59927	0.964561	1.08346	0.613761
675	0.501205	0.657056	0.471675	0.673222	0.626413	0.574872	0.601336	0.992542	1.10248	0.622444
690	0.501869	0.657204	0.52233	0.660715	0.628048	0.583998	0.612574	1.0225	1.0986	0.621785
Fig. 2j
WT	dN	dC	dN+C	A139P
29.1262	42.9752	12.0968	8.33333	21.1382
33.3333	35.6436	9.28571	9.48276	23.7288
28.1818	39.5833	12.6984	8.66142	28.3333
30.2138	39.4007	11.3603	8.82584	24.4001
p over wt	0.0027	<0.0001	<0.0001	0.0205
