# Supplementary material for: An extra-erythrocyte role of haemoglobin body in chondrocyte hypoxia adaption
Source: Nature. 2023 Oct 4;622(7984):834–41. doi: 10.1038/s41586-023-06611-6 (PMC10600011; doi:10.1038/s41586-023-06611-6)
Supplement: Supplementary file 18 — Source Data Fig. 3 [file 41586_2023_6611_MOESM18_ESM.xlsx]

## Sheet: Figure 3a
Source data for Figure 3
Figure 3a				P values
Relative mRNA levels
Epslo-globin
E14.5	1	0.932624	1.26165
E18.5	0.00152885	0.00252885	0.00332885	1.089e-06
P7	8.71182e-05	2.37118e-05	0.00358712	1.08e-06
P40	0.0014	0.001	0.0033	1.085e-06
Ey-globin
E14.5	1	1.36184	1.11242
E18.5	0.00152533	0.00322533	0.00122533	9.307e-07
P7	0.002174	0.0031	0.001108	9.315e-07
P40	0.00129997	0.000329997	0.000229997	9.226e-07
βh1-globin
E14.5	1	1.20175	0.880264
E18.5	0.0786721	0.0996721	0.0696721	1.635e-06
P7	0.000200574	5.422e-06	1.531e-05	8.755e-07
P40	0.0001	0.000114	0.00016	8.758e-07
Hba
E14.5	1	1.40053	0.810372
E18.5	9.62949	10.6295	8.67295	1.286e-06
P7	9.00974	10.0097	9.20974	1.582e-06
P40	4.29436	3.29436	2.59436	0.0105
Hbb
E14.5	1	1.15002	1.226
E18.5	13.9285	14.9285	16.0285	6.499e-08
P7	10.6869	11.6587	12	2.607e-07
P40	2.63109	3.75961	3.05196	0.0178

## Sheet: Figure 3b
Source data for Figure 3
Figure 3b
Relative mRNA levels
	20% O2			1% O2
Hba	1	1.12007	0.920106	4.31646	5.01646	4.01646
Hbb	1	1.32027	1.11309	6.11005	5.11005	4.66005
Hif-1α	1	0.870804	0.95094	2.89875	2.57875	2.0747
Hif-2α	1	1.27004	0.890006	1.01971	0.897097	0.997097
Epo	1	0.910105	1.00204	1.77857	1.51572	1.45157
Epor	1	1.1025	1.091	1.34702	1.45702	1.52702

## Sheet: Figure 3c
Source data for Figure 3
Figure 3c
Relative mRNA levels
	20% O2			1% O2
Hba	1	0.960103	1.15002	2.97935	2.70021	3.40003
Hbb	1	1.24007	0.881079	3.10588	2.80068	3.50152
Hif-1α	1	0.960128	0.890173	1.99308	2.60009	2.31003
Hif-2α	1	1.12002	0.930001	1.08001	1.01002	0.900013
Epo	1	1.11019	1.13002	2.532	1.9204	2.2717
Epor	1	1.34008	1.45101	6.22335	5.90046	7.2036

## Sheet: Figure 3d
Source data for Figure 3
Figure 3d
Relative mRNA levels
	Ctrl			Hif1/2α-cKO
Hif-1α	1	1.17204	1.29745	0.243589	0.420315	0.138843
Hif-2α	1	1.10281	0.880023	0.212267	0.178943	0.356461
Hba	1	0.765412	1.34436	2.25398	2.3077	2.62798
Hbb	1	1.24832	0.857201	2.58338	2.09447	1.93177
Epo	1	0.862056	0.948534	0.147395	0.190338	0.24499
Epor	1	0.841097	0.819261	1.13334	1.7802	0.9428

## Sheet: Figure 3e
Source data for Figure 3
Figure 3e
Relative mRNA levels
	Ctrl			Hif1/2α-cKO
Hif-1α	1	1.27204	0.867454	0.435887	0.120315	0.223884
Hif-2α	1	1.10281	1.28002	0.221227	0.347894	0.456462
Hba	1	1.25127	1.16845	1.66283	1.89699	2.43983
Hbb	1	0.91948	1.26612	1.81532	2.0431	2.76469
Epo	1	1.36721	0.870774	0.260145	0.392129	0.655358
Epor	1	1.3937	1.14361	1.4297	1.97711	1.6113

## Sheet: Figure 3f
Source data for Figure 3
Figure 3f
Relative mRNA levels
	20% O2			1% O2
Gata1	1	1.15705	1.21138	1.94082	1.08956	0.910035
Runx1	1	0.960674	1.21356	0.66742	1.02108	1.3679
Klf-1	1	1.15003	0.890118	5.84283	4.59005	3.21026
Sox9	1	0.941584	1.1273	1.35974	1.403	1.1119

## Sheet: Figure 3g
Source data for Figure 3
Figure 3g
Relative mRNA levels
	Ctrl			Klf1-cKO
Klf-1	1	1.31002	1.05103	0.171417	0.324535	0.450505
Hba	1	1.32206	1.21201	0.563712	0.454109	0.3518
Hbb	1	1.31902	1.11051	0.446079	0.355903	0.5456
Hif-1α	1	1.1097	1.32201	1.31112	1.00951	1.44548
Hif-2α	1	1.19401	1.01811	1.31013	1.2078	1.18022

## Sheet: Figure 3h
Source data for Figure 3
Figure 3h
Relative mRNA levels
	Ctrl			Klf1-cKO
Klf-1	1	1.031	0.8505	0.211714	0.403245	0.364505
Hba	1	1.01032	1.10212	0.605637	0.304454	0.420352
Hbb	1	0.95319	0.871105	0.552446	0.423356	0.305456
Hif-1α	1	1.20011	0.9322	1.43111	1.1101	1.34455
Hif-2α	1	1.2194	1.12018	1.2231	1.00208	1.3518

## Sheet: Figure 3j
Source data for Figure 3
Figure 3j
% of input
	IgG			Anti-Klf1
HS-26	0.041006	0.017013	0.026004	0.365002	0.467036	0.317107
Hba1-promoter	0.0161006	0.026102	0.033024	0.0871003	0.10026	0.067115

## Sheet: Figure 3k
Source data for Figure 3
Figure 3k
% of input
	IgG			Anti-Klf1
HS-1	0.0226	0.02189	0.0231	0.489046	0.3126	0.509908
HS-2	0.031002	0.0251	0.029005	0.402103	0.203517	0.3037
HS-3	0.018102	0.039007	0.04102	0.159101	0.131036	0.096702
Hbb-bs promoter	0.027045	0.033	0.028117	0.169365	0.1467	0.219317
