# Supplementary material for: An extra-erythrocyte role of haemoglobin body in chondrocyte hypoxia adaption
Source: Nature. 2023 Oct 4;622(7984):834–41. doi: 10.1038/s41586-023-06611-6 (PMC10600011; doi:10.1038/s41586-023-06611-6)
Supplement: Supplementary file 19 — Source Data Fig. 4 [file 41586_2023_6611_MOESM19_ESM.xlsx]

## Sheet: Figure 4e
Source data for Figure 4
Figure 4c
EF5 positive cells (%)
	Control			Hbb-cKO
	60.3	54.9	64.8	74.7	80.3	84.5
Fig. 4g
Nomoxia	PBS	Hba/Hbb	RBC
0.959264	1.6245	1.40444	0.93088
1.00878	2.13726	0.820596	1.23168
1.04247	2.26577	1.13288	0.777366
1	2.71321	0.907519	0.735433
p over Nomoxia	0.0019	0.6454	0.489
