# Supplementary material for: An extra-erythrocyte role of haemoglobin body in chondrocyte hypoxia adaption
Source: Nature. 2023 Oct 4;622(7984):834–41. doi: 10.1038/s41586-023-06611-6 (PMC10600011; doi:10.1038/s41586-023-06611-6)
Supplement: Supplementary file 20 — Source Data Extended Data Fig. 5 [file 41586_2023_6611_MOESM20_ESM.xlsx]

## Sheet: Fig 5a
Source data for extended Figure 5
Extended data Figure 5a
	Fold over Ctrl
Ctrl	1	1.21556	1.03201
Hif-1α-H-cKO	0.502006	0.556647	0.489017
Hif-1α-cKO	0.314183	0.238004	0.195

## Sheet: Fig 5c
Source data for extended Figure 5
Extended data Figure 5c
Hif-1α/α-Tubulin
	20% O2			1% O2
Ctrl	64	45.26	50.07	100	108.02	92.14
Hif-1α-H-cKO	43.25	37.18	30.01	57.16	50.02	43.16
Hif-1α-cKO	12.11	6.26	9.08	22.41	18.17	10.27

## Sheet: Fig 5e
Source data for extended Figure 5
Extended data Figure 5e
	Fold over Ctrl
Ctrl	1	0.948721	1.23032
Hif-2α-cKO	0.233753	0.202824	0.31214

## Sheet: Fig 5f
Source data for extended Figure 5
Extended data Figure 5f
Hif-2α/α-Tubulin
	20% O2			1% O2
Ctrl	56.46	62.73	60.32	100	112.68	90.84
Hif-2α-H-cKO	47.14	42.26	37.15	45.22	56.17	42.04
Hif-2α-cKO	26.16	30.37	31.05	20.16	15.36	10.18

## Sheet: Fig 5h
Source data for extended Figure 5
Extended data Figure 5h
Relative mRNA levels
	Ctrl			Hif-1α-H-cKO			Hif-1α-cKO
Hif-1a	1	1.27534	0.90566	0.76281	0.66281	0.608097	0.435887	0.535887	0.465887
Hif-2a	1	1.14648	1.11087	0.837355	0.937354	1.03735	1.7728	1.5728	1.4728
Hba	1	1.17456	0.89567	1.28396	1.18396	0.983957	2.38012	2.08012	2.98012
Hbb	1	0.875957	1.12157	1.22869	1.32869	1.12869	2.69666	2.49666	2.39666
Epo	1	1.22144	1.08977	0.597695	0.497695	0.397695	0.504298	0.604298	0.584299
Epor	1	1.30136	0.84688	0.853685	0.653685	0.803685	1.35701	1.25701	1.45701

## Sheet: Fig 5i
Source data for extended Figure 5
Extended data Figure 5i
Relative mRNA levels
	Ctrl			Hif-1α-H-cKO			Hif-1α-cKO
Hif-1α	1	0.720361	0.974537	0.76281	0.666486	0.542844	0.435887	0.203154	0.388429
Hif-2α	1	1.02811	0.800232	1.09795	1.18274	1.28243	2.12267	1.78943	1.56462
Hba	1	0.872128	1.37431	1.38396	1.18024	1.05108	2.38012	3.26614	2.60845
Hbb	1	1.15817	0.910544	1.22869	1.34775	1.42375	3.16967	2.82565	2.51976
Epo	1	1.37403	0.982503	0.597695	0.82864	0.804455	0.504298	0.260784	0.657917
Epor	1	1.15817	0.819261	1.18537	1.26216	0.873309	1.35701	1.28013	1.25393

## Sheet: Fig 5j
Source data for extended Figure 5
Extended data Figure 5j
Relative mRNA levels
	Ctrl			Hif-2α-cKO
Hif-1α	1	0.960301	1.13335	1.23922	1.35726	1.44238
Hif-2α	1	0.977994	1.23877	0.21636	0.562357	0.369427
Hba	1	1.18453	0.798821	2.24688	1.7372	1.94543
Hbb	1	1.01145	1.20018	1.72189	2.09538	2.53735
Epo	1	1.23076	1.13347	0.271735	0.339526	0.411384
Epor	1	1.17117	0.824646	0.660283	1.15859	1.24733

## Sheet: Fig 5k
Source data for extended Figure 5
Extended data Figure 5k
Relative mRNA levels
	Ctrl			Hif-2α-cKO
Hif-1α	1	0.956864	0.803693	1.31174	1.60016	1.21438
Hif-2α	1	0.95405	0.836537	0.373506	0.43542	0.516284
Hba	1	0.999059	1.3675	2.98959	3.76893	2.6189
Hbb	1	1.31225	0.867932	1.91639	2.29359	2.89554
Epo	1	1.30761	1.08062	0.471147	0.237046	0.472751
Epor	1	1.01145	0.824646	0.943037	1.1578	1.72435

## Sheet: Fig 5l
Source data for extended Figure 5
Extended data Figure 5l
	Hif-1α
	Fold over Ctrl
Ctrl	1	1.18762	1.31503
Hif-1/2α-cKO	0.261663	0.204338	0.300195
	Hif-2α
	Fold over Ctrl
Ctrl	1	1.03212	1.27899
Hif-1/2α-cKO	0.218055	0.352	0.276

## Sheet: Fig 5m
Source data for extended Figure 5
Extended data Figure 5m
Hif-1α/α-Tubulin
	20% O2			1% O2
Ctrl	46.55	28.68	30.26	100	107.26	95.18
Hif-1/2α-cKO	14.1	20.21	18.06	26.36	30.16	13.48
Hif-2α/α-Tubulin
	20% O2			1% O2
Ctrl	23.48	19.99	14.93	100	110.28	91.62
Hif-1/2α-cKO	8.36	6.62	14.18	28.03	33.67	20.85
