# Supplementary material for: An extra-erythrocyte role of haemoglobin body in chondrocyte hypoxia adaption
Source: Nature. 2023 Oct 4;622(7984):834–41. doi: 10.1038/s41586-023-06611-6 (PMC10600011; doi:10.1038/s41586-023-06611-6)
Supplement: Supplementary file 21 — Source Data Extended Data Fig. 6 [file 41586_2023_6611_MOESM21_ESM.xlsx]

## Sheet: Fig.6a
Source data for extended Figure 6
Extended data Figure 6a
Relative mRNA levels
GN44028
	Vehicle			0.5μM			1μM			3μM
Hba	1	1.11556	0.895634	2.06764	1.66987	1.4567	3.32646	2.86766	3.09895	5.08554	3.65467	6.46427
Hbb	1	0.875769	1.21557	2.57731	1.58678	1.76555	2.43079	2.87676	3.14443	4.59658	5.08959	3.95668
Epo	1	1.12543	0.845458	0.534077	0.266564	0.407879	0.265643	0.307855	0.377479	0.107831	0.266355	0.186748

## Sheet: Fig. 6b
Source data for extended Figure 6
Extended data Figure 6b
Relative mRNA levels
PT2385
	Vehicle			0.5μM			1μM			3μM
Hba	1	1.11766	0.977619	1.24551	1.36536	1.40368	1.67359	1.35867	1.58353	1.95777	2.68879	2.37494
Hbb	1	1.21456	1.10777	1.25468	1.48576	1.36758	1.56689	1.47468	1.85468	2.79578	1.83358	1.60347
Epo	1	1.16533	0.907788	0.648883	0.746993	0.531973	0.496423	0.376895	0.653378	0.295673	0.374536	0.148424

## Sheet: Fig. 6c
Source data for extended Figure 6
Extended data Figure 6c
Relative mRNA levels
PT2399
	Vehicle			0.5μM			1μM			3μM
Hba	1	1.08661	0.86567	1.37452	1.16532	1.42554	1.70657	1.50366	1.37593	2.3768	1.93664	2.89314
Hbb	1	1.02326	1.10988	1.16346	1.39078	1.25637	1.37865	1.57888	1.48945	2.79578	1.94558	2.37923
Epo	1	1.06672	0.866908	0.845679	0.688953	0.678785	0.485675	0.385638	0.704557	0.17453	0.485637	0.245662

## Sheet: Fig. 6d
Source data for extended Figure 6
Extended data Figure 6d
Relative mRNA levels
IOX2
	Vehicle			20μM			50μM			100μM
Hba	1	1.14333	0.892113	0.367879	0.52789	0.407558	0.287766	0.376637	0.140886	0.265564	0.189944	0.13675
Hbb	1	0.89767	1.20777	0.306778	0.59971	0.476559	0.130578	0.378867	0.488857	0.269864	0.398776	0.146577
Epo	1	1.13357	0.897445	3.25769	2.68006	4.07657	3.77123	3.57672	5.98773	5.554	6.99889	5.54466

## Sheet: Fig. 6e
Source data for extended Figure 6
Extended data Figure 6e
Relative mRNA levels
Roxadustat
	Vehicle			20μM			50μM			100μM
Hba	1	1.28434	0.78693	0.648669	0.831129	0.753545	0.588613	0.277574	0.467996	0.375556	0.243656	0.150226
Hbb	1	0.966889	1.17442	0.765379	0.688546	0.87621	0.6467	0.366683	0.566434	0.3877	0.254778	0.137576
Epo	1	1.00836	0.798879	2.66804	2.87654	4.49185	4.12298	3.20901	4.9322	5.55366	4.62915	5.01368

## Sheet: Fig. 6f
Source data for extended Figure 6
Extended data Figure 6f
Relative mRNA levels
20% O2
	Vehicle			GN44028(1μM)			PT2385(3μM)			PT2399(3μM)
Hba	1	1.1607	1.04972	2.15909	2.02792	2.53151	2.19398	2.30259	1.89015	2.0557	1.95206	1.91189
Hbb	1	1.18099	1.00347	2.07069	2.60268	2.88786	2.00335	1.81743	1.78386	2.15885	1.83295	2.43682
Epo	1	1.11729	1.31494	0.481297	0.488016	0.447512	0.364755	0.384219	0.556531	0.308838	0.537747	0.554785
Relative mRNA levels
1% O2
	Vehicle			GN44028(1μM)			PT2385(3μM)			PT2399(3μM)
Hba	1	1.10957	0.929805	2.29802	2.89028	3.0088	2.12471	2.8399	2.32857	3.12298	2.0209	2.322
Hbb	1	0.888843	1.23333	3.20592	2.29404	2.79617	2.33013	3.91951	2.72924	2.36604	2.29146	3.13682
Epo	1	1.36131	0.790041	0.261132	0.451317	0.31358	0.156129	0.436693	0.641713	0.269979	0.168302	0.433769

## Sheet: Fig.6g
Source data for extended Figure 6
Extended data Figure 6g
Relative mRNA levels
20% O2
	Vehicle			IOX2(50μM)			Roxadustat(50μM)
Hba	1	1.1607	1.04972	0.603574	0.579823	0.668964	0.290725	0.546296	0.504038
Hbb	1	1.18099	1.00347	0.551194	0.57558	0.39331	0.472413	0.291977	0.381406
Epo	1	1.11729	1.31494	3.40627	2.28506	2.62451	3.14743	2.44528	2.28343
Relative mRNA levels
1% O2
	Vehicle			IOX2(50μM)			Roxadustat(50μM)
Hba	1	1.10957	0.929805	0.543367	0.349896	0.38	0.490515	0.286829	0.455335
Hbb	1	0.888843	1.23333	0.265975	0.49	0.43	0.378734	0.545539	0.210133
Epo	1	1.36131	0.790041	4.73508	5.17347	3.95228	5.8042	4.76541	3.49185

## Sheet: Fig. 6h
Source data for extended Figure 6
Extended data Figure 6h
Relative expression
Hif-1α/α-Tubulin
	Vehicle			Gn44028			PT2385			PT2399
20% O2	38.36	37.68	48.25	33.15	47.25	41.18	50.37	39.04	48.28	48.05	53.74	46.84
1% O2	100	96.84	90.26	84.44	97.71	87.7	100	100	100	98.37	94.65	91.69
Relative expression
Hif-2α/α-Tubulin
	Vehicle			Gn44028			PT2385			PT2399
20% O2	48.55	38.27	40.03	35.33	46.85	58.58	42.03	38.27	58.43	44.36	38.26	27.05
1% O2	90.77	85.36	81.28	87.04	76.63	70.62	92.08	90.56	97.36	100	100	100

## Sheet: Fig. 6i
Source data for extended Figure 6
Extended data Figure 6i
Relative expression
Hif-1α/α-Tubulin
	Vehicle			IOX2			Roxadustat
20% O2	25.66	21.36	28.81	82.26	87.47	76.29	74.26	90.48	86.01
1% O2	56.72	50.36	62.07	100	100	100	90.16	85.13	82.85
Relative expression
Hif-2α/α-Tubulin
	Vehicle			IOX2			Roxadustat
20% O2	22.61	28.35	31.27	76.06	84.06	82.36	72.02	76.56	83.28
1% O2	62.89	58.64	52.5	100	100	100	102.15	92.26	95.86

## Sheet: Fig. 6j
Source data for extended Figure 6
Extended data Figure 6j
Relative mRNA levels
GN44028
	Vehicle			DMOG(50μM)
Hba	1	1.19637	1.28337	0.286829	0.519469	0.665074
Hbb	1	1.11288	0.800001	0.545539	0.399004	0.61424
Epo	1	0.83596	0.932477	4.0088	3.65303	3.37092

[truncated: 2 more sheets: Fig.6K, Fig.6l]
