# Supplementary material for: An extra-erythrocyte role of haemoglobin body in chondrocyte hypoxia adaption
Source: Nature. 2023 Oct 4;622(7984):834–41. doi: 10.1038/s41586-023-06611-6 (PMC10600011; doi:10.1038/s41586-023-06611-6)
Supplement: Supplementary file 22 — Source Data Extended Data Fig. 7 [file 41586_2023_6611_MOESM22_ESM.xlsx]

## Sheet: Fig.7a
Source data for extended Figure 7
Extended data Figure 7a
	Fold over Ctrl
Ctrl	1	1.29487	1.03223
Klf1-cKO1	0.421983	0.328775	0.216543
Klf1-cKO2	0.416976	0.352925	0.300036

## Sheet: Fig.7b
Source data for extended Figure 7
Extended data Figure 7b
Klf1/α-Tubulin (%)
Ctrl	100	104.44	90.76
Klf1-cKO1	30.88	19.35	16.25
Klf1-cKO2	36.89	20.03	17.65

## Sheet: Fig.7c
Source data for extended Figure 7
Extended data Figure 7c
Relative mRNA levels
	Ctrl			si-Klf1-17			si-Klf1-149
Klf-1	1	1.22005	1.15106	0.365786	0.564025	0.335017	0.409809	0.436801	0.346025
Hba	1	1.11016	1.19136	0.678302	0.591021	0.718016	0.678302	0.6016	0.762417
Hbb	1	1.25021	1.15103	0.63728	0.578004	0.356126	0.421965	0.594543	0.513046
Hif-1a	1	0.972654	1.12153	1.01396	1.06537	1.12315	1.28858	0.853746	1.34437
Hif-2a	1	0.896492	1.14026	1.41385	1.10866	0.897264	1.44393	1.25058	0.960352

## Sheet: Fig.7d
Source data for extended Figure 7
Extended data Figure 7d
Relative mRNA levels
	Ctrl			si-Klf1-17			si-Klf1-149
Klf-1	1	1.31014	1.05107	0.271417	0.245346	0.505	0.419903	0.363798	0.528271
Hba	1	1.22101	1.12118	0.637121	0.541093	0.51857	0.409231	0.551352	0.699018
Hbb	1	1.1918	1.05083	0.60786	0.590321	0.456164	0.421965	0.608514	0.557752
Hif-1a	1	1.09726	1.22867	1.11115	1.09506	1.45477	0.716991	1.27448	1.02373
Hif-2a	1	0.943763	1.18895	1.01324	1.07797	0.802241	1.08912	1.19635	1.19594

## Sheet: Fig.7e
Source data for extended Figure 7
Extended data Figure 7e
Klf1/α-Tubulin (%)
20% O2
Ctrl	48.36	38.52	56.58
si-Klf1-17	15.26	9.36	6.43
si-Klf1-149	10.11	6.36	10.32
1% O2
Ctrl	100	116.25	90.54
si-Klf1-17	4.76	10.66	16.92
si-Klf1-149	3.93	18.37	8.02

## Sheet: Fig.7f
Source data for extended Figure 7
Extended data Figure 7f
Relative mRNA levels
	Ctrl			si-Klf1-17			si-Klf1-149
Klf1	1	1.1533	1.1106	0.332043	0.494828	0.407018	0.394828	0.566495	0.43357
Hba	1	1.1619	1.08479	0.736272	0.688843	0.51067	0.708888	0.764889	0.655911
Hbb	1	1.2103	0.9802	0.482703	0.578731	0.505595	0.587308	0.578731	0.333856
Hif-1a	1	1.12137	0.9314	0.673617	0.99662	0.613752	0.888662	1.2662	0.615572
Hif-2a	1	1.3159	1.13316	1.02456	0.755236	0.64724	1.27552	0.987552	0.659754
