# Supplementary material for: An extra-erythrocyte role of haemoglobin body in chondrocyte hypoxia adaption
Source: Nature. 2023 Oct 4;622(7984):834–41. doi: 10.1038/s41586-023-06611-6 (PMC10600011; doi:10.1038/s41586-023-06611-6)
Supplement: Supplementary file 23 — Source Data Extended Data Fig. 8 [file 41586_2023_6611_MOESM23_ESM.xlsx]

## Sheet: Fig.8a
Source data for extended Figure 8
Extended data Figure 8a
Relative mRNA levels
	Ctrl			Hif-1α-cKO
Hif-1α	1	1.02811	1.23477	0.384636	0.209904	0.424862
Hif-2α	1	1.18274	1.23748	2.64615	2.01097	1.96043
Klf1	1	0.742844	1.08479	1.82717	1.76603	1.58759
Epo	1	1.16342	0.964744	0.424456	0.364534	0.564257

## Sheet: Fig.8b
Source data for extended Figure 8
Extended data Figure 8b
Relative mRNA levels
	Ctrl			Hif-1α-cKO
Hif-1α	1	0.742844	1.24792	0.452466	0.391689	0.260952
Hif-2α	1	1.1098	1.34775	2.84994	3.57542	3.28636
Klf1	1	1.18274	1.12375	2.47049	2.31815	2.57571
Epo	1	1.37431	0.982503	0.504298	0.260784	0.657917

## Sheet: Fig.8c
Source data for extended Figure 8
Extended data Figure 8c
Relative mRNA levels
	Ctrl			Hif-2α-cKO
Hif-1α	1	0.946463	1.13212	1.28189	1.48189	1.09308
Hif-2α	1	1.23922	0.89816	0.245465	0.582465	0.449982
Klf1	1	1.21449	0.873506	1.83867	2.37351	1.67799
Epo	1	1.23076	1.13347	0.271735	0.339526	0.411384

## Sheet: Fig.8d
Source data for extended Figure 8
Extended data Figure 8d
Relative mRNA levels
	Ctrl			Hif-2α-cKO
Hif-1α	1	1.12243	1.1174	2.43206	2.1838	1.91838
Hif-2α	1	1.36511	0.816037	0.307573	0.50928	0.19962
Klf1	1	1.03651	0.977816	2.04286	1.79916	1.99332
Epo	1	1.30761	1.08062	0.471147	0.237046	0.472751

## Sheet: Fig.8e
Source data for extended Figure 8
Extended data Figure 8e
Relative mRNA levels
	Ctrl			Hif-1/2α-cKO
Hif-1α	1	1.17104	1.29745	0.243589	0.420315	0.138843
Hif-2α	1	1.10281	0.880023	0.212267	0.178943	0.356461
Klf1	1	1.26684	0.770759	3.32799	2.6867	2.80216
Epo	1	0.862056	0.948534	0.147395	0.190338	0.24499

## Sheet: Fig.8f
Source data for extended Figure 8
Extended data Figure 8f
Relative mRNA levels
	Ctrl			Hif-1/2α-cKO
Hif-1α	1	1.27204	0.867454	0.435887	0.120315	0.223884
Hif-2α	1	1.10281	1.28002	0.221227	0.347894	0.456462
Klf1	1	0.863595	0.941183	2.71102	2.13574	2.44624
Epo	1	1.36721	0.870774	0.260145	0.392129	0.655358

## Sheet: Fig.8g
Source data for extended Figure 8
Extended data Figure 8g
Kdm5a/α-Tubulin (%)
Ctrl	100	108.42	96.29
si-Kdm5a-1062	35.86	26.46	45.07
si-Kdm5a-3981	25.54	18.26	30.44

## Sheet: Fig.8h
Source data for extended Figure 8
Extended data Figure 8h
Kdm5b/α-Tubulin (%)
Ctrl	100	89.46	110.33
si-Kdm5b-2432	32.64	26.26	45.95
si-Kdm5b-1532	30.24	20.99	47.35

## Sheet: Fig.8i
Source data for extended Figure 8
Extended data Figure 8i
Relative mRNA levels
	Klf1
Ctrl	1.11651	0.893876	1.00695
si-Kdm5a-1062	2.94503	2.31136	1.84732
si-Kdm5a-3981	2.4574	2.24065	1.96812
si-Kdm5b-2432	0.610531	0.595375	0.321521
si-Kdm5b-1532	0.826401	0.742552	0.519045
	Bap1
Ctrl	1.21717	0.795647	1.10088
si-Kdm5a-1062	0.895346	1.36576	0.836565
si-Kdm5a-3981	0.727865	0.966624	1.0856
si-Kdm5b-2432	0.845461	1.23757	0.756732
si-Kdm5b-1532	0.965356	0.784564	1.10052

## Sheet: Fig.8j
Source data for extended Figure 8
Extended data Figure 8j
Relative mRNA levels
	Klf1
Ctrl	1	0.985044	0.850886
si-Kdm5a-1062	1.46534	1.67246	2.06373
si-Kdm5a-3981	1.78484	1.61812	2.28866
si-Kdm5b-2432	1.13294	0.974007	0.851815
si-Kdm5b-1532	1.09195	1.12031	1.04189
	Bap1
Ctrl	1	1.17924	0.905656
si-Kdm5a-1062	0.862545	1.21099	0.978566
si-Kdm5a-3981	0.877654	0.974562	1.20777
si-Kdm5b-2432	1.20713	0.877955	0.797824
si-Kdm5b-1532	1.21001	1.01812	0.875504

[truncated: 2 more sheets: Fig.8k, Fig.8l]
