# Supplementary material for: An extra-erythrocyte role of haemoglobin body in chondrocyte hypoxia adaption
Source: Nature. 2023 Oct 4;622(7984):834–41. doi: 10.1038/s41586-023-06611-6 (PMC10600011; doi:10.1038/s41586-023-06611-6)
Supplement: Supplementary file 24 — Source Data Extended Data Fig. 9 [file 41586_2023_6611_MOESM24_ESM.xlsx]

## Sheet: Fig.9a
Source data for extended Figure 9
Extended data Figure 9a
	Fold over Ctrl
Ctrl	1	1.23982	1.01203
Hbb-H-cKO	0.65322	0.500876	0.486789
Hbb-cKO	0.233731	0.432004	0.108995

## Sheet: Fig.9b
Source data for extended Figure 9
Extended data Figure 9b
	Relative mRNA levels
Ctrl	1	0.86655	0.922329
Hbb-H-cKO	0.365577	0.650964	0.553301
Hbb-cKO	0.0820301	0.0308661	0.244418

## Sheet: Fig.9c
Source data for extended Figure 9
Extended data Figure 9c
	Hbb/α-Tubulin(%)
Ctrl	100	96.06	88.03
Hbb-H-cKO	61.98	37.21	47.03
Hbb-cKO	29.17	9.04	17.35

## Sheet: Fig.9g
Source data for extended Figure 9
Extended data Figure 9g
	Relative necrotic area (%)
Ctrl	0	0	0
Hbb-H-cKO	1	0	0
Hbb-cKO	15	10	20
	Tunel positive cells(%)
Ctrl	0	0	1
Hbb-H-cKO	1	1	0
Hbb-cKO	18	21	16

## Sheet: Fig.9i
Source data for extended Figure 9
Extended data Figure 9i
	Relative necrotic area (%)
Ctrl	0	0	0
Hbb-H-cKO	2	1	4
Hbb-cKO	25	33	18

## Sheet: Fig.9k
Source data for extended Figure 9
Extended data Figure 9k
	Tunel positive cells(%)
Ctrl	1	0	1
Hbb-H-cKO	5	7	4
Hbb-cKO	30	26	22
