# Supplementary material for: An extra-erythrocyte role of haemoglobin body in chondrocyte hypoxia adaption
Source: Nature. 2023 Oct 4;622(7984):834–41. doi: 10.1038/s41586-023-06611-6 (PMC10600011; doi:10.1038/s41586-023-06611-6)
Supplement: Supplementary file 25 — Source Data Extended Data Fig. 10 [file 41586_2023_6611_MOESM25_ESM.xlsx]

## Sheet: Fig.10a
Source data for extended Figure 10
Extended data Figure 10a
	Fold over Ctrl
	Ctrl			Hbb-cKO
P3(24h)	1	1.21302	0.865793	0.253376	0.350315	0.247545
P4(48h)	1	1.0213	0.798658	0.213586	0.127465	0.349699
P5(72h)	1	1.11266	0.876688	0.155859	0.244651	0.245497

## Sheet: Fig.10b
Source data for extended Figure 10
Extended data Figure 10b
	Hbb/α-Tubulin(%)
Ctrl(24h)	100	120.25	81.74
Hbb-cKO(24h)	75.12	64.15	89.05
Ctrl(48h)	100	115.22	86.78
Hbb-cKO(48h)	53.62	36.37	63.69
Ctrl(72h)	100	118.03	94.15
Hbb-cKO(72h)	21.33	14.24	36.74

## Sheet: Fig.10c
Source data for extended Figure 10
Extended data Figure 10c
	Relative necrotic area (%)
Ctrl(24h)	0	0	0
Hbb-cKO(24h)	0	1	0
Ctrl(48h)	0	0	0
Hbb-cKO(48H)	2	1	0
Ctrl(72h)	0	0	0
Hbb-cKO(72H)	18	23	26
	Tunel positive cells(%)
Ctrl(24h)	1	0	1
Hbb-cKO(24h)	2	1	0
Ctrl(48h)	1	0	2
Hbb-cKO(48H)	2	1	0
Ctrl(72h)	1	2	0
Hbb-cKO(72H)	15	27	18
