# Supplementary material for: An extra-erythrocyte role of haemoglobin body in chondrocyte hypoxia adaption
Source: Nature. 2023 Oct 4;622(7984):834–41. doi: 10.1038/s41586-023-06611-6 (PMC10600011; doi:10.1038/s41586-023-06611-6)
Supplement: Supplementary file 26 — Source Data Extended Data Fig. 11 [file 41586_2023_6611_MOESM26_ESM.xlsx]

## Sheet: Fig.11-b
Source data for extended Figure 11
Extended data Figure 11b
	Fold over Ctrl
Ctrl	1	1.23302	0.789311
Hbb-cKO	0.342576	0.250061	0.195451

## Sheet: Fig.11-c
Source data for extended Figure 11
Extended data Figure 11c
	Relative mRNA levels
Ctrl	1	1.20015	0.935521
Hbb-cKO	0.265134	0.0876544	0.108827

## Sheet: Fig.11-d
Source data for extended Figure 11
Extended data Figure 11d
	Hbb/α-Tubulin(%)
Ctrl	100	105.63	87.47
Hbb-cKO	31.64	10.74	19.91

## Sheet: Fig.11-g
Source data for extended Figure 11
Extended data Figure 11g
	EF5 positive cells(%)
Hbb+/+	26	20	32
Hbb+/+ 100g	45	50	38
Hbb+/-	48	40	43
Hbb+/- 100g	61	66	72

## Sheet: Fig.11-h
Source data for extended Figure 11
Extended data Figure 11h
	Hif-1α positive cells(%)
Hbb+/+	56	45	50
Hbb+/+ 100g	75	69	84
Hbb+/-	60	80	76
Hbb+/- 100g	88	96	97

## Sheet: Fig.11-i
Source data for extended Figure 11
Extended data Figure 11i
	Hif-1α/α-Tubulin(%)
Ctrl	46.03	63.16	59.16
10g	69.63	85.17	78.04
100g	100	106.04	95.35

## Sheet: Fig.11-j
Source data for extended Figure 11
Extended data Figure 11j
			Relative mRNA levels
	Ctrl			Hbb-cKO
Hbb	1	0.960286	1.16106	0.140958	0.231676	0.190341
Hif-1a	1	1.12175	0.872064	1.98513	2.52506	2.37342
Hif-2a	1	0.880363	1.21029	1.14322	0.922316	0.857232

## Sheet: Fig.11-k
Source data for extended Figure 11
Extended data Figure 11k
	Lactate (umol/g)
Ctrl	4.8594	5.00814	5.08188
Hbb-cKO	7.56282	6.82942	9.7222

## Sheet: Fig.11-l
Source data for extended Figure 11
Extended data Figure 11l
	D-G6P (umol/g)
Ctrl	0.052297	0.043198	0.0370824
Hbb-cKO	0.0298397	0.0186451	0.0280238

## Sheet: Fig.11-m
Source data for extended Figure 11
Extended data Figure 11m
	Lactate/D-G6P (Fold)
Ctrl	92.9192	115.934	137.043
Hbb-cKO	253.448	366.285	346.926
