# Supplementary material for: An extra-erythrocyte role of haemoglobin body in chondrocyte hypoxia adaption
Source: Nature. 2023 Oct 4;622(7984):834–41. doi: 10.1038/s41586-023-06611-6 (PMC10600011; doi:10.1038/s41586-023-06611-6)
Supplement: Supplementary file 27 — Source Data Extended Data Fig. 12 [file 41586_2023_6611_MOESM27_ESM.xlsx]

## Sheet: Fig.12a
Source data for extended Figure 12
Extended data Figure 12a
	Tunel positive cells(%)
Ctrl	1	0	1
Hba+/-	25	32	20
Hbb+/-	33	23	28

## Sheet: Fig.12b
Source data for extended Figure 12
Extended data Figure 12b
	Relative necrotic area (%)
Ctrl	16	10	19
Hba+/-	34	40	45
Hba-/-	92	85	72

## Sheet: Fig.12c
Source data for extended Figure 12
Extended data Figure 12c
	Relative necrotic area (%)
Ctrl	14	10	20
Hbb+/-	35	30	41
Hbb-/-	76	86	80
